# Supplementary material for: Histone H3K36me2 and H3K36me3 form a chromatin platform essential for DNMT3A-dependent DNA methylation in mouse oocytes
Source: Nat Commun. 2022 Aug 3;13:4440. doi: 10.1038/s41467-022-32141-2 (PMC9349174; doi:10.1038/s41467-022-32141-2)
Supplement: Supplementary file 5 — Supplementary Dataset 2 [file 41467_2022_32141_MOESM5_ESM.xlsx]

## Sheet: Supplementary_Data_2
Supplementary Data 2. List of genes with H3K36me2 enrichment.
gene	chromosome	start	end
Xkr4	chr1	3214481	3671498
Rp1	chr1	4119865	4360303
Lypla1	chr1	4807822	4846735
Atp6v1h	chr1	5083085	5162549
Oprk1	chr1	5588492	5606133
St18	chr1	6487230	6860940
Sntg1	chr1	8359738	9299877
Adhfe1	chr1	9547947	9577970
Vcpip1	chr1	9718621	9748382
1700034P13Rik	chr1	9747647	9771256
Tcf24	chr1	9960162	9967810
Cpa6	chr1	10324718	10719945
Mir467e	chr1	10708386	10865874
Prex2	chr1	10993464	11303682
A830018L16Rik	chr1	11414104	11975902
Sulf1	chr1	12692429	12860372
Ncoa2	chr1	13139104	13374083
Gm5523	chr1	13785684	13786929
Kcnb2	chr1	15286924	15723750
Sbspon	chr1	15853861	15892722
4930444P10Rik	chr1	16065978	16093325
Stau2	chr1	16228809	16519302
Ube2w	chr1	16540787	16619291
D030040B21Rik	chr1	16657551	16662278
Ly96	chr1	16688455	16709605
Jph1	chr1	16994939	17097889
Gm16070	chr1	17676026	17727646
Crispld1	chr1	17727044	17766344
Defb41	chr1	18250977	18265138
Pkhd1	chr1	20057778	20618057
Efhc1	chr1	20951625	20990841
Tram2	chr1	21001396	21079225
Tmem14a	chr1	21218574	21230167
Khdc1b	chr1	21383555	21386384
Kcnq5	chr1	21398398	21962650
Rims1	chr1	22285972	22806158
Gm7759	chr1	22898386	22905081
Gm28822	chr1	23574586	23596650
B3gat2	chr1	23761925	23847858
Smap1	chr1	23845624	23922381
Fam135a	chr1	24010757	24100341
Lmbrd1	chr1	24678543	24766301
Adgrb3	chr1	25067475	25829707
4931428L18Rik	chr1	31141077	31222656
Khdrbs2	chr1	32172721	32658569
Bend6	chr1	33852051	33907767
Ccdc115	chr1	34436669	34439672
Cfc1	chr1	34535647	34544311
Prss40	chr1	34552330	34560943
Hs6st1	chr1	36068399	36106446
Fer1l5	chr1	36372189	36422110
Ankrd39	chr1	36538170	36547252
Actr1b	chr1	36699201	36709925
Tmem131	chr1	36792188	36939527
Coa5	chr1	37417084	37430103
Lipt1	chr1	37871737	37876227
Mitd1	chr1	37874800	37890411
Mrpl30	chr1	37890476	37898338
Lyg1	chr1	37946737	37957759
Aff3	chr1	38175990	38627244
Il1r2	chr1	40084713	40125230
Il18r1	chr1	40466005	40500854
Il18rap	chr1	40515361	40551705
Slc9a4	chr1	40580226	40630731
Tmem182	chr1	40805600	40855267
Gm39631	chr1	41495994	41533311
Pantr2	chr1	42707062	42713454
Dalir	chr1	42750711	42752886
Nck2	chr1	43445750	43570518
Mettl21c	chr1	44009407	44020006
Bivm	chr1	44118956	44144517
Ercc5	chr1	44147743	44181260
Dnah7c	chr1	46425517	46807477
Tmeff2	chr1	50927522	51187270
Gm17767	chr1	51509504	51596718
Stat1	chr1	52119437	52161865
Gls	chr1	52163449	52233232
Nab1	chr1	52455848	52500448
Mfsd6	chr1	52656285	52727358
Inpp1	chr1	52789419	52817688
Hibch	chr1	52845037	52920986
1700019D03Rik	chr1	52922323	52992657
Mstn	chr1	53061639	53068079
1700019A02Rik	chr1	53158576	53187617
Pms1	chr1	53189188	53297028
Stk17b	chr1	53755511	53785215
Ccdc150	chr1	54250682	54368727
Pgap1	chr1	54472999	54557684
Rftn2	chr1	55170159	55226782
Gm10561	chr1	55226616	55235624
Boll	chr1	55248710	55363753
Hsfy2	chr1	56636050	56637451
Satb2	chr1	56793980	56980248
4930558J18Rik	chr1	57359221	57377544
Kctd18	chr1	57955100	57970084
Nif3l1	chr1	58445150	58462276
Casp8	chr1	58795373	58847503
C2cd6	chr1	58997115	59094893
Tmem237	chr1	59100583	59120408
Cdk15	chr1	59256905	59352496
Fam117b	chr1	59913005	59985348
Carf	chr1	60098246	60153953
Cyp20a1	chr1	60343299	60388060
Ctla4	chr1	60909024	60915832
Pard3b	chr1	61638823	62642284
Ino80dos	chr1	63114470	63158295
Fastkd2	chr1	63730624	63753385
Klf7	chr1	64035670	64121389
Mettl21a	chr1	64606472	64617764
Plekhm3	chr1	64789120	64956824
Cryga	chr1	65100388	65103363
D630023F18Rik	chr1	65105284	65123214
Map2	chr1	66175328	66442583
Acadl	chr1	66830838	66863309
Ikzf2	chr1	69531209	69685960
Spag16	chr1	69826969	70725132
Gm8883	chr1	71888111	71891204
Mreg	chr1	72159232	72212314
Gm51630	chr1	72221771	72223509
Ankar	chr1	72642979	72700579
Gm31254	chr1	73138584	73140677
Gm31344	chr1	73363905	73372045
Gm28364	chr1	74281160	74282714
Pnkd	chr1	74285033	74353692
Nhej1	chr1	74967345	75046639
Slc23a3	chr1	75125541	75133890
Gmppa	chr1	75435935	75443179
Chpf	chr1	75474568	75479471
Stk11ip	chr1	75521528	75537335
Gm17751	chr1	76489132	76502028
Epha4	chr1	77367184	77515088
Acsl3	chr1	78657824	78707743
Scg2	chr1	79434367	79440026
Serpine2	chr1	79794320	79858665
Nyap2	chr1	81077406	81341764
Rhbdd1	chr1	82316578	82445367
Agfg1	chr1	82839459	82901001
Dner	chr1	84369838	84696221
Fbxo36	chr1	84839840	84900486
Gm38510	chr1	85155200	85309015
Gm7609	chr1	85199610	85213762
LOC102633783	chr1	85274635	85277035
Sp110	chr1	85576898	85603891
Sp100	chr1	85649987	85709997
Itm2c	chr1	85894509	85908698
B3gnt7	chr1	86303220	86307305
Dis3l2	chr1	86703803	87050097
Chrng	chr1	87205810	87211835
Inpp5d	chr1	87620311	87720510
Lrrfip1	chr1	90998726	91128944
Rbm44	chr1	91145102	91170795
Olfr1416	chr1	92479680	92480619
Olfr1415	chr1	92490817	92491753
Gm29483	chr1	92714233	92730743
Rnpepl1	chr1	92910824	92920585
Mterf4	chr1	93301204	93305879
Ing5	chr1	93803964	93822100
Pdcd1	chr1	94038304	94052553
Fam174a	chr1	95313627	95335284
4930598F16Rik	chr1	95701183	95716518
Gin1	chr1	97770171	97793708
Rnf152	chr1	105276916	105356710
Gm17634	chr1	105356006	105361737
Zcchc2	chr1	105990405	106034079
Phlpp1	chr1	106171868	106394245
Serpinb3a	chr1	107045586	107052303
Serpinb7	chr1	107422688	107452689
Serpinb10	chr1	107529002	107549271
Serpinb8	chr1	107590005	107608978
D830032E09Rik	chr1	107917258	107950947
Dsel	chr1	111858701	111864918
Cntnap5a	chr1	115684736	116587322
B020011L13Rik	chr1	117781134	117803359
Tmem177	chr1	119907900	119913183
Marco	chr1	120474537	120505024
Insig2	chr1	121304352	121332589
Slc35f5	chr1	125560594	125595834
Nckap5	chr1	125913635	126830632
2900009J06Rik	chr1	127753616	127774054
Zranb3	chr1	127954178	128103047
Lct	chr1	128284755	128328318
Cd55os	chr1	130422823	130437914
C4bp-ps1	chr1	130670201	130681571
Pfkfb2	chr1	130689042	130729253
Fcamr	chr1	130800901	130814740
Pigr	chr1	130826683	130852249
Il20	chr1	130906984	130911296
Mapkapk2	chr1	131053700	131097843
Dyrk3	chr1	131128440	131138234
Srgap2	chr1	131285250	131527361
Fam72a	chr1	131527902	131539035
Rab7b	chr1	131688694	131715439
Slc41a1	chr1	131828011	131848864
Rab29	chr1	131867276	131872889
Nucks1	chr1	131910457	131936321
6030442K20Rik	chr1	132466630	132477064
Lax1	chr1	133679028	133690108
Atp2b4	chr1	133702673	133753747
Prelp	chr1	133910303	133921401
Chit1	chr1	134111241	134151540
Myoparr	chr1	134288594	134289761
Myog	chr1	134290003	134292548
Adipor1	chr1	134415377	134433350
Mgat4e	chr1	134540940	134549682
Kdm5b	chr1	134560177	134632878
Shisa4	chr1	135371455	135375063
Gm4793	chr1	135597775	135599934
Csrp1	chr1	135720062	135752229
Igfn1	chr1	135953577	136006342
Camsap2	chr1	136268122	136346104
9230116N13Rik	chr1	136411915	136415519
Ddx59	chr1	136415270	136440220
Zfp281	chr1	136624900	136630391
Nek7	chr1	138483836	138619757
2310009B15Rik	chr1	138851978	138856854
1700019P21Rik	chr1	138876271	138876950
Dennd1b	chr1	138963708	139176042
Crb1	chr1	139198253	139377076
Gm34816	chr1	139408279	139413864
Cfhr2	chr1	139810291	139858699
Cfh	chr1	140085854	140183411
Gm35244	chr1	143317854	143344585
Ro60	chr1	143750790	143777051
Rgs2	chr1	143999337	144004149
Ptgs2	chr1	150100030	150108234
C730036E19Rik	chr1	151138033	151144095
Ivns1abp	chr1	151344485	151364444
Trmt1l	chr1	151428541	151458183
2810414N06Rik	chr1	151748949	151755018
1700025G04Rik	chr1	151884523	152090320
Colgalt2	chr1	152399866	152510695
Lamc2	chr1	153122755	153186447
Lamc1	chr1	153218921	153332786
Teddm2	chr1	153849541	153851195
LOC108167736	chr1	154026614	154117853
Cacna1e	chr1	154392518	154725920
Stx6	chr1	155158702	155203517
Xpr1	chr1	155275656	155417444
Acbd6	chr1	155558119	155687233
Qsox1	chr1	155778154	155812899
Cep350	chr1	155844963	155973255
Tor1aip2	chr1	156035663	156068859
Nphs2	chr1	156310718	156328035
Axdnd1	chr1	156330414	156420915
Fam20b	chr1	156678570	156718910
Ralgps2	chr1	156804165	156939626
Tex35	chr1	157099146	157108680
Rasal2	chr1	157135182	157412595
2810025M15Rik	chr1	157412351	157420236
Pappa2	chr1	158711734	158958175
1600012P17Rik	chr1	158967700	158980462
Rabgap1l	chr1	160256571	160792938
Rc3h1	chr1	160906410	160974976
Klhl20	chr1	161088377	161131479
Prdx6	chr1	161240111	161251210
Fmo6	chr1	162916550	162937225
Fmo3	chr1	162953798	162984528
Gm51663	chr1	163762387	163779540
Kifap3	chr1	163779582	163917107
Mettl18	chr1	163994888	163997246
F5	chr1	164151834	164220277
Ccdc181	chr1	164275597	164287847
Nme7	chr1	164307671	164437300
Atp1b1	chr1	164437098	164458355
1700029M03Rik	chr1	164960886	164962837
Dcaf6	chr1	165329500	165460463
Mpc2	chr1	165461259	165481218
Mpzl1	chr1	165592175	165634541
Pou2f1	chr1	165865153	166002634
Mael	chr1	166201384	166238744
Pogk	chr1	166393611	166409828
3110045C21Rik	chr1	169969408	169972396
Ddr2	chr1	169972306	170088944
Uap1	chr1	170141222	170174964
Atf6	chr1	170704456	170867771
Fcrlb	chr1	170907272	170912941
Fcrla	chr1	170917593	170927583
Fcgr3	chr1	171051168	171059403
Tomm40l	chr1	171217802	171222514
Tstd1	chr1	171419032	171420352
Itln1	chr1	171518123	171535294
Cd244a	chr1	171559192	171585316
Ly9	chr1	171588612	171607410
Slamf7	chr1	171632402	171653037
Slamf1	chr1	171767131	171801184
Pigm	chr1	172376530	172384099
Dusp23	chr1	172630768	172632974
Crp	chr1	172698055	172699966
Ifi213	chr1	173566282	173599272
Olfr432	chr1	174050374	174051313
Olfr421-ps1	chr1	174151480	174152530
Opn3	chr1	175662420	175692632
Gm36536	chr1	176430110	176527269
Cep170	chr1	176733652	176813953
Sdccag8	chr1	176814659	177020438
Akt3	chr1	177020075	177248767
2310043L19Rik	chr1	177641541	177642943
1700016C15Rik	chr1	177729813	177753305
Catspere2	chr1	177991397	178172705
Efcab2	chr1	178406017	178484513
Smyd3	chr1	178951959	179518041
Sccpdh	chr1	179668230	179687184
Coq8a	chr1	180165237	180196020
Gm31728	chr1	180256404	180265550
Sde2	chr1	180851150	180868114
9130409I23Rik	chr1	181051236	181060667
Gm37406	chr1	181062074	181064475
Wdr26	chr1	181173225	181211978
Ccdc121	chr1	181509632	181511451
Enah	chr1	181896385	182019980
Srp9	chr1	182124736	182132415
Trp53bp2	chr1	182409166	182462436
Mia3	chr1	183326235	183369565
Mtarc2	chr1	184813065	184846451
A730004F24Rik	chr1	186511837	186558681
Gm35546	chr1	186587321	186614509
Spata17	chr1	187048406	187215446
Gpatch2	chr1	187215510	187351429
Esrrg	chr1	187609005	188214884
Ush2a	chr1	188262837	188965039
Rps6kc1	chr1	190772878	190911770
Flvcr1	chr1	191005831	191026190
Spata45	chr1	191035908	191042942
Tatdn3	chr1	191045829	191062932
Gm32200	chr1	191436339	191465048
Lpgat1	chr1	191718023	191784257
1700034H15Rik	chr1	191894071	191907527
Slc30a1	chr1	191906780	191913247
Traf5	chr1	191997202	192092599
Syt14	chr1	192891233	193035775
Plxna2	chr1	194619828	194816868
A330023F24Rik	chr1	195017398	195037908
Cd46	chr1	195041237	195092248
Cr1l	chr1	195098710	195131570
Cr2	chr1	195136811	195176719
Fam171a1	chr2	3114223	3227801
Nmt2	chr2	3284211	3328877
Acbd7	chr2	3336167	3340997
1700080N15Rik	chr2	4132064	4141141
Bend7	chr2	4717830	4802146
Phyh	chr2	4918995	4938743
Sec61a2	chr2	5870976	5895432
Proser2	chr2	6098499	6130185
A230108P19Rik	chr2	6193250	6321611
Usp6nl	chr2	6322756	6443820
Gm30957	chr2	8946935	8975933
1700061F12Rik	chr2	9189514	9197484
Atp5c1	chr2	10056030	10080510
Kin	chr2	10080611	10092701
Il2ra	chr2	11642791	11693194
Itga8	chr2	12106633	12301944
Pter	chr2	12924040	13003454
C1ql3	chr2	13001886	13010864
Rsu1	chr2	13076966	13271415
Cubn	chr2	13276337	13491876
Trdmt1	chr2	13510160	13544664
St8sia6	chr2	13654935	13793520
Stamos	chr2	14070332	14073934
Mrc1	chr2	14229413	14332023
Slc39a12	chr2	14388397	14494977
Gm13266	chr2	14512593	14573286
Cacnb2	chr2	14604305	14987908
Gm13315	chr2	14720641	14722622
Arl5b	chr2	15055319	15082456
Malrd1	chr2	15526478	16255557
Plxdc2	chr2	16356303	16755839
Bmi1	chr2	18677017	18686629
Pip4k2a	chr2	18842255	18998121
4930447M23Rik	chr2	19344316	19352251
Arhgap21	chr2	20847918	20967721
Enkur	chr2	21180730	21205365
Thnsl1	chr2	21205723	21215009
Gpr158	chr2	21367566	21830542
Myo3a	chr2	22227502	22423370
Gad2	chr2	22622326	22693877
Apbb1ip	chr2	22774326	22875653
Pdss1	chr2	22895521	22940259
Abi1	chr2	22940073	23040241
Acbd5	chr2	23068200	23114512
Nxph2	chr2	23321245	23401973
Spopl	chr2	23510053	23572104
Hnmt	chr2	24002912	24049379
Il1f8	chr2	24153171	24160103
Il1f9	chr2	24186475	24193567
Mrpl41	chr2	24972469	24975098
Pnpla7	chr2	24976032	25054072
Nsmf	chr2	25054378	25062881
Noxa1	chr2	25085669	25095205
Rnf208	chr2	25242928	25244261
Tprn	chr2	25262597	25269886
Npdc1	chr2	25403049	25409494
Abca2	chr2	25428598	25448540
Clic3	chr2	25456842	25458772
Lcn12	chr2	25490844	25493911
Fcna	chr2	25624666	25627974
Lcn8	chr2	25653117	25656216
Nacc2	chr2	26055535	26122811
Qsox2	chr2	26209123	26237399
0610009E02Rik	chr2	26445923	26459381
Agpat2	chr2	26593056	26604417
Snhg7	chr2	26637175	26640244
Gm39774	chr2	26782154	26787263
Dbh	chr2	27165506	27183204
Gm13421	chr2	27540425	27546090
Rxra	chr2	27677200	27763319
Cel	chr2	28555819	28563403
Gm13547	chr2	29761527	29764089
Spout1	chr2	30173446	30178459
Kyat1	chr2	30185123	30205847
Phyhd1	chr2	30266202	30282149
Dolk	chr2	30284228	30286354
Fnbp1	chr2	31026205	31142008
Abl1	chr2	31688536	31804362
Naif1	chr2	32450456	32455476
Fam102a	chr2	32535358	32569750
Sh2d3c	chr2	32721054	32755007
6330409D20Rik	chr2	32732620	32741016
Ttc16	chr2	32757025	32775633
Cfap157	chr2	32777412	32784405
Stxbp1	chr2	32787606	32847237
Nron	chr2	33805815	33813591
Pbx3	chr2	34171456	34372045
Rabepk	chr2	34778665	34799912
Phf19	chr2	34893754	34913976
Traf1	chr2	34941749	34961772
Hc	chr2	34983328	35061412
AI182371	chr2	35081893	35100685
Gm35202	chr2	35503523	35506092
Mrrf	chr2	36136397	36190283
Gm46735	chr2	36191945	36193729
Olfr338	chr2	36376777	36377698
Olfr339	chr2	36421399	36422329
Olfr340	chr2	36452586	36453525
Olfr341	chr2	36479186	36480128
Olfr344	chr2	36568599	36569529
Olfr50	chr2	36793237	36794176
Olfr3	chr2	36812148	36813090
Olfr350	chr2	36850047	36850986
Olfr354	chr2	36906947	36907901
Olfr355	chr2	36927179	36928112
Olfr356	chr2	36937120	36938068
Olfr357	chr2	36996811	36997738
Olfr358	chr2	37004619	37005612
Olfr362	chr2	37104694	37105648
Rc3h2	chr2	37370070	37422903
Olfml2a	chr2	38931979	38960585
Scai	chr2	39066214	39190730
Ppp6c	chr2	39196669	39226349
Kynu	chr2	43555324	43683048
Arhgap15	chr2	43748823	44395953
Acvr2a	chr2	48814108	48903264
Lypd6	chr2	50066428	50193569
Gm13483	chr2	50296809	50433967
1700057H21Rik	chr2	51421049	51437900
Arl5a	chr2	52397950	52424874
A430018G15Rik	chr2	52425011	52434889
Ccdc148	chr2	58821697	59160683
Slc4a10	chr2	62046514	62326743
Gca	chr2	62664326	62694109
Gm8541	chr2	63525462	63575288
4933409G03Rik	chr2	68582412	68616463
Klhl41	chr2	69670119	69684239
Mettl8	chr2	70964560	71055606
Metap1d	chr2	71453337	71525191
Pdk1	chr2	71873223	71903858
Rapgef4	chr2	71981214	72257474
Map3k20	chr2	72285636	72442610
Cdca7	chr2	72476218	72486890
Ola1	chr2	73092800	73214447
Atp5g3	chr2	73908446	73911326
Mtx2	chr2	74825811	74876748
Ttc30b	chr2	75935849	75938462
Ccdc141	chr2	77009905	77170635
Sestd1	chr2	77180339	77280592
Ube2e3	chr2	78869677	78928786
Itprid2	chr2	79635424	79672964
Pde1a	chr2	79834452	80129658
Itgav	chr2	83724396	83806917
Selenoh	chr2	84669214	84670708
P2rx3	chr2	84996551	85035834
Olfr994	chr2	85429882	85430827
Olfr995	chr2	85438208	85439156
Fads2b	chr2	85484091	85518935
Olfr1015	chr2	85785473	85786489
Olfr1020	chr2	85849419	85850498
Gm52520	chr2	85958280	85964241
Olfr1040	chr2	86145790	86146732
Olfr52	chr2	86181149	86182109
Olfr1045	chr2	86197802	86198750
Olfr1048	chr2	86235870	86236833
Olfr1049	chr2	86254764	86255691
Olfr1052	chr2	86297817	86298756
Olfr1053	chr2	86314342	86315285
Olfr1056	chr2	86355358	86356437
Olfr1065	chr2	86445012	86446004
Olfr1104	chr2	87021609	87022542
Olfr1107	chr2	87071115	87072223
Olfr1138	chr2	87737386	87738322
Olfr1162	chr2	88049677	88050622
Olfr1163	chr2	88070364	88071407
Olfr1164	chr2	88092854	88093966
Olfr1173	chr2	88274108	88275047
Olfr1196	chr2	88700382	88701327
Olfr1202	chr2	88814794	88818102
Olfr1208	chr2	88896573	88897648
Olfr1212	chr2	88958467	88959403
Olfr1214	chr2	88987264	88988200
Olfr1219	chr2	89074153	89075089
Olfr1220	chr2	89096937	89097963
Olfr1243	chr2	89527490	89528408
Olfr1246	chr2	89590068	89591146
Olfr1248	chr2	89617167	89618245
Olfr1249	chr2	89629939	89630896
Olfr1251	chr2	89666927	89667884
Olfr1252	chr2	89721164	89722109
Olfr1253	chr2	89751869	89752826
Olfr1255	chr2	89816327	89817260
Olfr1257	chr2	89880827	89881757
Olfr1264	chr2	90021137	90022064
Olfr1265	chr2	90036920	90037850
Olfr1269	chr2	90118666	90119596
Olfr1274	chr2	90400639	90401674
Mtch2	chr2	90847154	90866810
Kbtbd4	chr2	90904739	90910561
Ptpmt1	chr2	90910712	90918050
Rapsn	chr2	91035626	91045729
1110051M20Rik	chr2	91273239	91444714
Harbi1	chr2	91710851	91721566
Phf21a	chr2	92184181	92364666
1700029I15Rik	chr2	92382917	92383603
Slc35c1	chr2	92452764	92460518
Gm13889	chr2	93955809	93957100
Hsd17b12	chr2	94032696	94157909
2810002D19Rik	chr2	94406706	94411680
Iftap	chr2	101560778	101629031
Trim44	chr2	102300118	102400900
4930547E08Rik	chr2	103804451	103810622
Cd59b	chr2	104071065	104084820
Cd59a	chr2	104095800	104115410
Hipk3	chr2	104426481	104494489
Prrg4	chr2	104830740	104849850
Gm38521	chr2	105017120	105020725
Elp4	chr2	105697319	105904564
Immp1l	chr2	105904637	105965558
Gm14015	chr2	106463822	106523103
Fshb	chr2	107055985	107059651
Mettl15	chr2	109092299	109278290
Lin7c	chr2	109890877	109900936
Lgr4	chr2	109917646	110014257
Olfr1277	chr2	111269453	111270365
Olfr1287	chr2	111449141	111450059
Olfr1295	chr2	111564503	111565442
Olfr1299	chr2	111661452	111665166
Olfr1300-ps1	chr2	111667436	111693319
Olfr1301	chr2	111754250	111755189
Olfr1302	chr2	111780312	111781260
Olfr1308	chr2	111960108	111961071
Olfr1309	chr2	111983133	111984096
Tmco5b	chr2	113285731	113297190
Zfp770	chr2	114193460	114201432
3110099E03Rik	chr2	115493512	115512201
BC052040	chr2	115581715	115778768
Tmco5	chr2	116878704	116892499
Spred1	chr2	117121070	117182277
Fam98b	chr2	117249738	117271540
Bmf	chr2	118528756	118549686
Bahd1	chr2	118901614	118924524
Ccdc32	chr2	119017778	119029393
Gm14137	chr2	119174508	119177568
Ppp1r14d	chr2	119218118	119229865
Spint1	chr2	119237359	119249513
Mapkbp1	chr2	119972698	120027403
Pla2g4e	chr2	120166411	120245335
Ganc	chr2	120403895	120460852
4931402G19Rik	chr2	120455697	120469367
Lrrc57	chr2	120604237	120609508
Stard9	chr2	120629120	120715881
Ttbk2	chr2	120732816	120850584
AV039307	chr2	120850655	120866690
Ubr1	chr2	120860275	120970715
Tmem62	chr2	120977061	121007842
Ccndbp1	chr2	121008407	121016912
Epb42	chr2	121017890	121036877
Tgm5	chr2	121046110	121085841
Lcmt2	chr2	121137291	121140698
Ppip5k1	chr2	121310560	121351013
Catsper2	chr2	121394354	121413792
Golm2	chr2	121866969	121936207
Sema6d	chr2	124089968	124667789
Slc24a5	chr2	125068126	125088677
Ctxn2	chr2	125136691	125147841
Galk2	chr2	125859108	125984298
Fam227b	chr2	125983482	126152004
Dtwd1	chr2	126152140	126165277
Atp8b4	chr2	126320972	126499847
1810024B03Rik	chr2	127186354	127208280
Tmem127	chr2	127247947	127261108
Adra2b	chr2	127363178	127367221
Zfp661	chr2	127575532	127587094
Mall	chr2	127704389	127729897
Mtln	chr2	127791381	127792488
Acoxl	chr2	127854627	128123892
Bcl2l11	chr2	128126037	128162547
Mertk	chr2	128698914	128803007
Ttl	chr2	129065946	129096283
Gm46764	chr2	129092773	129100943
Chchd5	chr2	129129699	129134111
Slc20a1	chr2	129198772	129211612
Il1a	chr2	129299609	129309972
Tgm6	chr2	130112415	130154232
Tmc2	chr2	130195193	130264445
Pced1a	chr2	130417683	130424641
Vps16	chr2	130424319	130444269
Ubox5	chr2	130589995	130630038
A730017L22Rik	chr2	130872540	130906396
Gfra4	chr2	131039631	131043088
Ap5s1	chr2	131210359	131213514
Mavs	chr2	131234062	131248024
Rnf24	chr2	131298487	131352892
Smox	chr2	131491861	131525183
Tmem230	chr2	132239491	132247788
Shld1	chr2	132686930	132751055
Fermt1	chr2	132904178	132946036
Tmx4	chr2	134594501	134644121
Pak7	chr2	136081087	136387967
Tasp1	chr2	139833478	140066805
Dzank1	chr2	144470554	144527414
Rbbp9	chr2	144542264	144550859
Dtd1	chr2	144599952	144768747
Slc24a3	chr2	145167774	145642165
Rin2	chr2	145786115	145887616
Kiz	chr2	146855879	146970096
Cd93	chr2	148436650	148443535
Cst9	chr2	148835146	148838737
Cstdc2	chr2	148846713	148850934
Cst3	chr2	148871721	148875512
Gm14133	chr2	149753883	149798820
Syndig1	chr2	149830782	150004392
Gm14139	chr2	150181754	150193279
Zfp937	chr2	150218098	150244874
Gm14124	chr2	150257516	150270300
3300002I08Rik	chr2	150310936	150362765
Zfp345	chr2	150470990	150485063
Cst7	chr2	150570414	150578944
Pygb	chr2	150786795	150831748
Nanp	chr2	151029684	151039379
Gm14167	chr2	151540725	151542471
Snph	chr2	151590548	151632593
4930556L07Rik	chr2	151747577	151751465
Trib3	chr2	152337424	152344060
Sox12	chr2	152393611	152398046
Defb23	chr2	152459054	152464620
Defb20	chr2	152477062	152479934
Defb26	chr2	152507755	152511736
Defb45	chr2	152593190	152596485
Cox4i2	chr2	152754172	152765037
Kif3b	chr2	153291415	153333389
Nol4l	chr2	153407460	153529971
Bpifb9a	chr2	154257878	154271243
Bpifb9b	chr2	154307243	154320642
Snta1	chr2	154376313	154408084
Cbfa2t2	chr2	154436483	154539356
Pxmp4	chr2	154587043	154603673
Zfp341	chr2	154613367	154646817
Chmp4b	chr2	154657025	154694783
Ahcy	chr2	155059311	155074497
Itch	chr2	155133480	155226855
Acss2	chr2	155518042	155562743
Gss	chr2	155563180	155592810
6430550D23Rik	chr2	156000442	156007977
Cpne1	chr2	156071840	156111965
Romo1	chr2	156144152	156145794
Cnbd2	chr2	156312472	156375638
Manbal	chr2	157367593	157396763
Lbp	chr2	158306492	158332852
Snhg17	chr2	158353699	158361522
Adig	chr2	158502611	158508198
Fam83d	chr2	158768098	158786637
Plcg1	chr2	160731309	160775760
Zhx3	chr2	160770446	160872990
Lpin3	chr2	160880669	160906000
Ptprt	chr2	161521987	162661147
Ptprtos	chr2	162390812	162393946
9430021M05Rik	chr2	162661162	162675204
Srsf6	chr2	162931507	162937120
Gtsf1l	chr2	163087030	163089601
Tox2	chr2	163203126	163324172
2900093K20Rik	chr2	163419770	163420361
Pkig	chr2	163658385	163726158
Gm16316	chr2	163685715	163692107
Wfdc3	chr2	164731225	164743267
Sulf2	chr2	166073898	166155683
Prex1	chr2	166566344	166713832
B4galt5	chr2	167298444	167349178
Tmem189	chr2	167643224	167661544
E130018N17Rik	chr2	168152602	168154513
Mocs3	chr2	168230621	168232303
Gm16796	chr2	170499356	170511927
1700028P15Rik	chr2	171956878	171962799
Fam209	chr2	172472553	172474316
Ppp4r1l-ps	chr2	173579319	173659539
Stx16	chr2	174076301	174099771
Gm14393	chr2	175061548	175067769
Gm14403	chr2	177498225	177512311
Gm14325	chr2	177828990	177840336
Zfp971	chr2	178023283	178035859
Phactr3	chr2	178118974	178338492
Cdh4	chr2	179442430	179899375
Ptk6	chr2	181195123	181202789
Tcea2	chr2	181680296	181688067
Lkaaear1	chr2	181696794	181698442
Oprl1	chr2	181715015	181720985
Myt1	chr2	181763331	181827775
Polr3k	chr2	181864359	181870826
Gm40035	chr2	181946454	181953192
Zfhx4	chr3	5218553	5415855
Pex2	chr3	5560187	5576248
1700008P02Rik	chr3	6615412	6620443
Gm16685	chr3	7612704	7690001
1700010I02Rik	chr3	7925302	7954887
Mrps28	chr3	8802145	8923857
Impa1	chr3	10311955	10331439
Zfand1	chr3	10339955	10351317
Gm10745	chr3	11823228	11844359
Gm6300	chr3	14363116	14374239
Lrrcc1	chr3	14533787	14572658
Car3	chr3	14863537	14872373
Gm9733	chr3	15296550	15332302
Sirpb1a	chr3	15371826	15426427
Sirpb1b	chr3	15495753	15575065
Gm5150	chr3	15948069	16006332
Gm30223	chr3	16817093	16832766
Pde7a	chr3	19223108	19311322
Dnajc5b	chr3	19508594	19610862
Hltf	chr3	20057810	20118491
Naaladl2	chr3	23798102	24784006
Nlgn1	chr3	25421807	26331909
Tnfsf10	chr3	27317076	27339665
Gm32738	chr3	27482498	27484243
Eif5a2	chr3	28781276	28798846
Gm32950	chr3	28790638	28805351
Egfem1	chr3	29081786	29691056
Mecom	chr3	29951295	30509759
Lrriq4	chr3	30644486	30672433
Lrrc31	chr3	30678553	30699843
Phc3	chr3	30899294	30969415
Prkci	chr3	30995770	31052740
Zmat3	chr3	32334793	32365665
Kcnmb3	chr3	32472320	32491969
Gm38505	chr3	34298172	34351698
Gm6639	chr3	35597151	35666163
Atp11b	chr3	35754062	35856276
Mccc1	chr3	35959305	36000678
Anxa5	chr3	36448923	36475887
Bbs12	chr3	37312553	37321451
Nudt6	chr3	37404981	37419596
Larp1b	chr3	40950649	40979715
D3Ertd751e	chr3	41742614	41758941
Ndufc1	chr3	51405478	51408955
Wwtr1	chr3	57455643	57575910
Rnf13	chr3	57736056	57835425
Pfn2	chr3	57841894	57847757
Clrn1	chr3	58844027	58885212
Aadacl2	chr3	60006742	60025420
Mbnl1	chr3	60472829	60629750
Rap2b	chr3	61364506	61368703
Arhgef26	chr3	62338776	62462221
Slc33a1	chr3	63942323	63964733
Vmn2r1	chr3	64054586	64105735
Vmn2r2	chr3	64116431	64140543
Vmn2r4	chr3	64388560	64415320
A730090N16Rik	chr3	65324019	65349429
Lekr1	chr3	65666227	65831162
Rsrc1	chr3	66985661	67358403
Mlf1	chr3	67374096	67400000
Gm35584	chr3	68761494	68762673
Bche	chr3	73635808	73708415
Gm36069	chr3	74105273	74126434
Serpini2	chr3	75242356	75270078
Fstl5	chr3	76074560	76710005
Rapgef2	chr3	79062510	79145875
4921511C10Rik	chr3	79212918	79253913
Gm17359	chr3	79345370	79464128
Fnip2	chr3	79455970	79567679
Glrb	chr3	80843598	80913660
Tdo2	chr3	81958413	81975728
Gucy1a1	chr3	82092426	82145946
Map9	chr3	82358071	82395268
1700028M03Rik	chr3	83555366	83574118
Fbxw7	chr3	84815576	84979198
Gatb	chr3	85574128	85654470
Sh3d19	chr3	85971117	86130521
Lrba	chr3	86224689	86782694
Cd1d2	chr3	86986585	86989532
Ttc24	chr3	88069409	88078304
Tsacc	chr3	88282754	88296999
Paqr6	chr3	88364588	88368541
Bglap2	chr3	88377735	88378701
Bglap	chr3	88383494	88384466
Rab25	chr3	88542028	88548279
Ubqln4	chr3	88553715	88569725
Thbs3	chr3	89215179	89226841
Krtcap2	chr3	89246437	89249729
Efna1	chr3	89271729	89280951
Adam15	chr3	89339639	89350028
4632404H12Rik	chr3	89767510	89773400
1700094D03Rik	chr3	90062807	90068347
Tpm3	chr3	90072650	90100902
Jtb	chr3	90231596	90235840
Dennd4b	chr3	90265234	90280665
S100a13	chr3	90514434	90524581
S100a14	chr3	90526848	90528835
S100a7l2	chr3	91088136	91090805
Lce1a2	chr3	92668612	92670315
Lce1c	chr3	92679246	92680918
Lce1k	chr3	92806290	92807891
1700040D17Rik	chr3	94409388	94412955
Tuft1	chr3	94612752	94658872
Selenbp2	chr3	94693572	94704406
Tmod4	chr3	95124513	95129209
Gm16740	chr3	95217456	95226658
Mllt11	chr3	95218543	95228677
Anxa9	chr3	95296093	95315180
4930558C23Rik	chr3	95386457	95402832
Gm4349	chr3	95427348	95431085
Hormad1	chr3	95559678	95587863
Golph3l	chr3	95588933	95619247
BC028528	chr3	95883944	95892062
Car14	chr3	95897767	95904685
Anp32e	chr3	95929256	95947387
Mtmr11	chr3	96161969	96171718
Bola1	chr3	96196587	96197586
H4c14	chr3	96262933	96263317
Itga10	chr3	96645583	96664519
Polr3c	chr3	96711894	96727439
Rnf115	chr3	96727610	96791155
Fmo5	chr3	97628803	97655287
Prkab2	chr3	97658211	97673067
Notch2	chr3	98013537	98150367
Zfp697	chr3	98382480	98431949
Hsd3b2	chr3	98711106	98724543
Hsd3b6	chr3	98805503	98814443
Wars2	chr3	99141089	99220203
Spag17	chr3	99885416	100143322
4930406D18Rik	chr3	100426404	100437754
Man1a2	chr3	100562204	100685473
Tshb	chr3	102777397	102782714
Sycp1	chr3	102818498	102936100
Sike1	chr3	102995739	103003914
Hipk1	chr3	103739814	103791563
Dclre1b	chr3	103800604	103809387
Gm15471	chr3	103803128	103808440
Ap4b1	chr3	103809516	103822025
Bcl2l15	chr3	103832695	103854618
Rsbn1	chr3	103914119	103966636
Magi3	chr3	104013264	104220406
St7l	chr3	104864505	104930063
Rap1a	chr3	105727259	105801381
I830077J02Rik	chr3	105925890	105932664
Ovgp1	chr3	105973801	105987423
Chil5	chr3	106016918	106032895
Chia1	chr3	106113381	106132116
Lrif1	chr3	106684986	106736576
Cd53	chr3	106758860	106790149
Ahcyl1	chr3	107663119	107696560
Gstm5	chr3	107895853	107898685
Gstm6	chr3	107938846	107953466
Gstm3	chr3	107963695	107969174
Ampd2	chr3	108074061	108086666
Gnat2	chr3	108093065	108101430
Gpr61	chr3	108148320	108154932
Amigo1	chr3	108186288	108192286
Atxn7l2	chr3	108202227	108210527
Taf13	chr3	108571698	108582068
Ntng1	chr3	109780049	110143472
Gm6602	chr3	111881902	112082001
Amy1	chr3	113555951	113577750
A930005H10Rik	chr3	115881578	115888130
Dph5	chr3	115888182	115929323
Slc30a7	chr3	115938972	116007406
Dbt	chr3	116513069	116549981
1700061I17Rik	chr3	117060521	117077765
Plppr5	chr3	117575226	117689508
Alg14	chr3	121291739	121363094
Arhgap29	chr3	121953228	122016677
Gm4610	chr3	122377096	122391996
4933405D12Rik	chr3	122882591	122924116
Sec24d	chr3	123267495	123365636
Fam241a	chr3	127869687	127896323
Sec24b	chr3	129982758	130060907
Gimd1	chr3	132629845	132647782
Gstcd	chr3	132981749	133092039
Ppa2	chr3	133310109	133378235
Tet2	chr3	133463676	133544390
Cisd2	chr3	135406411	135423433
Nfkb1	chr3	135584654	135691547
Ppp3ca	chr3	136670065	136937727
Gm567	chr3	137289616	137300708
Dnajb14	chr3	137867674	137908931
Mttp	chr3	138089854	138143418
Trmt10a	chr3	138143447	138159820
Adh6-ps1	chr3	138374120	138388291
Gm32693	chr3	139777152	139780759
Pdlim5	chr3	142239584	142395696
Gbp5	chr3	142496933	142522344
Gbp2b	chr3	142594846	142619176
9530052C20Rik	chr3	142882494	142894646
Sh3glb1	chr3	144683677	144720335
Clca3a2	chr3	144796558	144819494
Clca4c-ps	chr3	144879321	144896011
Clca4a	chr3	144952485	144975045
Odf2l	chr3	145118588	145153915
Col24a1	chr3	145292471	145552011
Spata1	chr3	146457201	146499793
Ptgfr	chr3	151798609	151837528
Cryz	chr3	154596710	154623182
Lrriq3	chr3	155093433	155194278
4930592C13Rik	chr3	157527514	157534090
Cth	chr3	157894247	157925063
Gm20752	chr3	159076363	159308080
Depdc1a	chr3	159495432	159529955
Wls	chr3	159839649	159938666
Chchd7	chr4	3938887	3951382
Bpnt2	chr4	4762483	4793306
Fam110b	chr4	5644089	5801101
Nsmaf	chr4	6396207	6454271
Rab2a	chr4	8535643	8607702
Clvs1	chr4	9269292	9451691
4930448K20Rik	chr4	9915964	9917397
1700123O12Rik	chr4	10508030	10797802
2610301B20Rik	chr4	10874497	10899423
Ndufaf6	chr4	11051045	11076205
Trp53inp1	chr4	11156440	11174379
1700123M08Rik	chr4	11966573	11994295
Tmem67	chr4	12039355	12088007
Rbm12b1	chr4	12140116	12146746
Cibar1	chr4	12153141	12172015
Triqk	chr4	12906836	12981485
Runx1t1	chr4	13743301	13895055
Necab1	chr4	14952244	15149131
Nbn	chr4	15957966	15992589
Ripk2	chr4	16122740	16163643
A530072M11Rik	chr4	16164109	16266225
Gm30092	chr4	17546445	17636191
Mmp16	chr4	17853071	18117479
Cnbd1	chr4	18767980	19122550
Cngb3	chr4	19280849	19510623
Cpne3	chr4	19519251	19570108
Wwp1	chr4	19608299	19709004
Ggh	chr4	20042051	20066111
Nkain3	chr4	20118873	20778668
Faxc	chr4	21931325	22001461
Fbxl4	chr4	22357542	22434091
Ndufaf4	chr4	24898082	24905001
Fhl5	chr4	25199906	25242852
Manea	chr4	26324505	26346652
4933421O10Rik	chr4	33027138	33031323
Pm20d2	chr4	33170405	33189737
Zfp292	chr4	34803109	34882948
C9orf72	chr4	35191284	35225836
Lingo2	chr4	35706647	36951744
Gm12381	chr4	38571666	38855483
Ube2r2	chr4	41136020	41193370
Nudt2	chr4	41465147	41480926
Fam219a	chr4	41517690	41569538
Gm42274	chr4	41743187	41755772
1700022I11Rik	chr4	42969945	42974325
Atp8b5	chr4	43267158	43373831
Rusc2	chr4	43381981	43427092
Fam166b	chr4	43427013	43429134
Cd72	chr4	43447723	43454626
Fam221b	chr4	43659621	43668859
Tmem8b	chr4	43668970	43692667
Olfr159	chr4	43770049	43771009
Olfr29-ps1	chr4	43781364	43782327
Fbxo10	chr4	45034247	45084604
Tomm5	chr4	45105209	45108113
Slc25a51	chr4	45395923	45408766
Gm829	chr4	45683588	45723706
Ccdc180	chr4	45890302	45950774
Tdrd7	chr4	45965334	46034765
Trim14	chr4	46505071	46536141
Galnt12	chr4	47091922	47123043
Tgfbr1	chr4	47353221	47414924
Invs	chr4	48279759	48431953
Ppp3r2	chr4	49678746	49681983
Smc2os	chr4	52430283	52438964
4930522O17Rik	chr4	53246195	53251120
Fktn	chr4	53714153	53765785
Tmem38b	chr4	53826044	53862018
Ctnnal1	chr4	56810934	56865211
Epb41l4b	chr4	56991972	57143156
Txn1	chr4	57943372	57956411
Olfr267	chr4	58784778	58785720
Dnajc25	chr4	59003192	59023398
Shoc1	chr4	59041983	59138983
Ptbp3	chr4	59471867	59549364
Hsdl2	chr4	59581562	59618694
E130308A19Rik	chr4	59626210	59754303
Slc31a2	chr4	62286428	62298412
Slc31a1	chr4	62360700	62391769
Alad	chr4	62505983	62520063
4933430I17Rik	chr4	62525368	62547994
Whrn	chr4	63414909	63495991
Tmem268	chr4	63558762	63586357
Gm11482	chr4	63634420	63639478
Megf9	chr4	70431926	70534928
Gm11487	chr4	73401031	73405072
2310002L09Rik	chr4	73939370	73950846
Kdm4c	chr4	74242496	74405864
A430085M09Rik	chr4	78594046	78597484
Lurap1l	chr4	80910685	80954301
Nfib	chr4	82290172	82505779
Zdhhc21	chr4	82798737	82859673
Ttc39b	chr4	83220300	83324189
Bnc2	chr4	84266806	84675403
Gm12415	chr4	84741474	84744615
Cntln	chr4	84884308	85131921
Sh3gl2	chr4	85205455	85389379
Plin2	chr4	86656564	86670059
Slc24a2	chr4	86983125	87230540
Hacd4	chr4	88410341	88438915
Ifna15	chr4	88557672	88558245
Ifna12	chr4	88602579	88603376
Ifna2	chr4	88683206	88683779
Mtap	chr4	89137369	89181090
Ift74	chr4	94614490	94693233
9530080O11Rik	chr4	95959710	95967655
Cyp2j12	chr4	96099315	96141152
Cyp2j8	chr4	96443949	96507397
Cyp2j6	chr4	96516137	96553651
Cyp2j9	chr4	96568428	96591485
Cyp2j5	chr4	96627431	96664119
E130114P18Rik	chr4	97567874	97584591
Dock7	chr4	98936658	99120915
Atg4c	chr4	99193933	99259787
Alg6	chr4	99715629	99763460
Itgb3bp	chr4	99767405	99829158
Pgm1	chr4	99929450	99987294
Ube2u	chr4	100478866	100550145
Cachd1	chr4	100776678	101003748
Jak1	chr4	101151973	101265282
Pramel19	chr4	101940406	101943183
Gm12790	chr4	101966246	101975105
Gm12789	chr4	101986839	101990231
Pde4b	chr4	102254938	102607262
Tctex1d1	chr4	102978702	103004576
Wdr78	chr4	103038064	103114299
Oma1	chr4	103313845	103366428
Dab1	chr4	103619499	104744843
C8a	chr4	104815679	104876398
Gm12724	chr4	106241212	106290547
Usp24	chr4	106316212	106441327
Pars2	chr4	106651068	106655282
Mroh7	chr4	106680416	106727930
Ssbp3	chr4	106911469	107049694
Cyb5rl	chr4	107066993	107088007
Tceanc2	chr4	107134161	107178366
Hspb11	chr4	107253691	107279938
Cpt2	chr4	107903981	107923589
Podn	chr4	108014792	108031954
Zyg11a	chr4	108181933	108218043
Zyg11b	chr4	108227754	108301090
Coa7	chr4	108328151	108340718
Gpx7	chr4	108400216	108406713
Tut4	chr4	108459409	108559415
Prpf38a	chr4	108564866	108579336
Orc1	chr4	108579453	108614831
Zfyve9	chr4	108637472	108781088
Txndc12	chr4	108834677	108862119
8030443G20Rik	chr4	108942842	108972077
Ttc39aos1	chr4	109402278	109406257
Rnf11	chr4	109452856	109476505
Cdkn2c	chr4	109660875	109666756
Faf1	chr4	109676626	109963960
Gm33070	chr4	110152668	110156841
Spata6	chr4	111720009	111829140
Skint9	chr4	112385968	112433985
Skint11	chr4	114163383	114245028
Cmpk1	chr4	114960612	114987228
Stil	chr4	115000117	115043198
Cyp4a12b	chr4	115411623	115439034
Cyp4a10	chr4	115518286	115533649
1700042G07Rik	chr4	116173371	116174297
Tmem69	chr4	116551527	116555943
Mmachc	chr4	116702433	116708385
Tesk2	chr4	116720954	116804248
Zswim5	chr4	116877401	116989105
Artn	chr4	117926159	117929763
9530034E10Rik	chr4	117975033	117993977
Cfap57	chr4	118554550	118620785
Gm12853	chr4	118632393	118636367
Olfr1339	chr4	118734530	118735478
Olfr1337	chr4	118781635	118782586
Olfr1335	chr4	118808854	118809862
Gm12863	chr4	118954272	118954919
Lao1	chr4	118961966	118968910
Gm12866	chr4	119054789	119069111
Tmem269	chr4	119205054	119218217
P3h1	chr4	119232914	119248977
Ccdc30	chr4	119322892	119415521
Zmynd12	chr4	119422683	119453899
Frg2f1	chr4	119530314	119538769
Guca2a	chr4	119637731	119639465
Hivep3	chr4	119814677	120135411
Exo5	chr4	120921201	120925005
Zfp69	chr4	120930136	120951701
Smap2	chr4	120968316	121017247
Ppt1	chr4	122836226	122859175
Heyl	chr4	123233555	123249870
Gm12925	chr4	123665880	123671210
Lsm10	chr4	126096652	126098584
Ncdn	chr4	126743749	126753765
Zmym6	chr4	127077382	127124374
S100pbp	chr4	129148001	129189579
Zbtb8os	chr4	129335967	129349868
Tssk3	chr4	129489007	129490770
Col16a1	chr4	130047839	130099277
A930031H19Rik	chr4	131000831	131010474
Gm42321	chr4	131694521	131710540
Ptpru	chr4	131768456	131838278
Oprd1	chr4	132110725	132144486
Trnau1ap	chr4	132311762	132329538
Rcc1	chr4	132331918	132345750
Phactr4	chr4	132355924	132422446
Sesn2	chr4	132492806	132510456
Trnp1	chr4	133491099	133498550
Gm42323	chr4	133512873	133519858
Kdf1	chr4	133518962	133530790
Rps6ka1	chr4	133847290	133887797
Lin28a	chr4	134003329	134018816
Cep85	chr4	134129857	134187085
Ldlrap1	chr4	134745411	134768004
Stpg1	chr4	135495986	135537803
Asap3	chr4	136206364	136246573
Kdm1a	chr4	136550532	136602723
Pink1	chr4	138313409	138326296
Gm16287	chr4	139175406	139180655
Capzb	chr4	139192898	139291820
Gm13031	chr4	140947665	140957902
Crocc	chr4	141016636	141060545
Cplane2	chr4	141213955	141220114
Plekhm2	chr4	141625734	141664146
Cela2a	chr4	141814953	141826005
Pramel21	chr4	143615002	143618595
Pramel26	chr4	143809244	143816093
Pramel27	chr4	143846496	143853637
Pramel11	chr4	143894236	143900380
Pramel14	chr4	143991126	143994369
Pramel29	chr4	144206761	144213017
Pramel5	chr4	144270632	144280466
1700012P22Rik	chr4	144418190	144438772
Aadacl3	chr4	144453770	144463756
Dhrs3	chr4	144892826	144928209
Zfp990	chr4	145510758	145538251
Zfp600	chr4	146156826	146198756
4933438K21Rik	chr4	147063365	147068436
Zfp984	chr4	147753973	147809788
Miip	chr4	147860777	147868719
2510039O18Rik	chr4	147940894	147947314
Nppa	chr4	148000721	148002074
Fbxo6	chr4	148145715	148152135
Dffa	chr4	149104141	149120653
Kif1b	chr4	149176318	149307733
Ube4bos3	chr4	149334638	149335912
Rbp7	chr4	149449701	149454968
Ctnnbip1	chr4	149518240	149566437
Clstn1	chr4	149586467	149648899
Slc25a33	chr4	149744035	149774267
Errfi1	chr4	150853795	150868889
Plekhg5	chr4	152086841	152115397
Rnf207	chr4	152307022	152318625
Nphp4	chr4	152476705	152563184
BC039966	chr4	153948454	153950476
Tprgl	chr4	154157484	154160684
Tnfrsf14	chr4	154922209	154928077
Pank4	chr4	154964122	154980938
Faap20	chr4	155249965	155256687
Gnb1	chr4	155491360	155559269
Atad3aos	chr4	155761191	155763560
Cptp	chr4	155864722	155869440
C1qtnf12	chr4	155962311	155966629
Gm16008	chr4	156020427	156031662
Tnfrsf18	chr4	156026321	156028894
Ttll10	chr4	156034836	156050817
Gm13648	chr4	156052715	156059802
Agrn	chr4	156165289	156197488
Perm1	chr4	156215926	156221307
Plekhn1	chr4	156221455	156228542
Mterf1b	chr5	4192366	4197651
Cdk14	chr5	4803383	5380251
Cfap69	chr5	5580981	5664232
Zfp804b	chr5	6769029	7344378
Sri	chr5	8046077	8069314
Slc25a40	chr5	8422837	8454839
Rundc3b	chr5	8490335	8622952
Abcb4	chr5	8893720	8959226
Crot	chr5	8966047	8997146
Sema3d	chr5	12383165	12588943
Sema3a	chr5	13396783	13603485
Sema3e	chr5	14025275	14256689
Pclo	chr5	14514917	14863459
Speer4e	chr5	14933630	14938475
Gm10354	chr5	14974496	14978899
Gm17019	chr5	15028949	15033007
Gm21083	chr5	15577292	15582092
Cacna2d1	chr5	15934690	16374511
Speer4f2	chr5	17373185	17377989
Speer4f1	chr5	17476121	17480936
Cd36	chr5	17781689	17888959
Gnat3	chr5	17962569	18019668
Gnai1	chr5	18265134	18360413
Gm31752	chr5	18481694	18495282
Magi2	chr5	19227045	20704791
Tmem60	chr5	20882452	20886870
Ptpn12	chr5	20986644	21055911
Ccdc146	chr5	21292960	21424677
Fbxl13	chr5	21483846	21645605
Slc26a5	chr5	21809000	21865604
Kmt2e	chr5	23434463	23504233
Fam126a	chr5	23915275	24030312
Klhl7	chr5	24100589	24161231
Kcnh2	chr5	24319588	24351604
Atg9b	chr5	24384180	24392143
Agap3	chr5	24452176	24502047
Iqca1l	chr5	24543433	24555469
Wdr86	chr5	24712268	24730680
Galnt11	chr5	25222871	25265918
4831440E17Rik	chr5	25499796	25504473
Actr3b	chr5	25759972	25850691
Speer4a	chr5	26034269	26039505
Dpp6	chr5	26817356	27727500
Speer4b	chr5	27495808	27501392
Gm17695	chr5	27952035	27977335
Rnf32	chr5	29195992	29225524
Cenpa	chr5	30666885	30674837
Dpysl5	chr5	30711563	30799369
Mapre3	chr5	30814640	30866106
Mpv17	chr5	31140662	31154251
Fndc4	chr5	31292241	31295932
Gckr	chr5	31297562	31327302
Zfp512	chr5	31452435	31481753
AI839979	chr5	31569591	31571397
Rbks	chr5	31624438	31697610
Babam2	chr5	31698049	32084739
Plb1	chr5	32239083	32364356
Ywhah	chr5	33018815	33027966
Ctbp1	chr5	33247722	33275004
Nat8l	chr5	33995983	34005916
Poln	chr5	34007178	34169526
4930557J02Rik	chr5	34118739	34135339
Cfap99	chr5	34288664	34328431
Tnip2	chr5	34496095	34513979
Sh3bp2	chr5	34525783	34563639
Gm15522	chr5	34650693	34652476
Grk4	chr5	34660378	34755303
Sh3tc1	chr5	35697179	35739987
Ablim2	chr5	35757879	35884979
Afap1	chr5	35893318	36003922
Wfs1	chr5	36966103	36988982
Evc	chr5	37299170	37336881
Evc2	chr5	37338477	37425054
Cytl1	chr5	37735518	37739820
Zfp518b	chr5	38668483	38684826
Rab28	chr5	41624972	41708179
Gm16223	chr5	42067959	42216784
Gm7854	chr5	43151685	43235354
Cpeb2	chr5	43233252	43289724
Fbxl5	chr5	43744617	43782149
Ldb2	chr5	44472132	44799746
Qdpr	chr5	45434031	45450229
Lap3	chr5	45493373	45512691
Lcorl	chr5	45697183	45857540
Gm7931	chr5	46347670	46415438
Kcnip4	chr5	48389502	49285659
Gm36814	chr5	50526938	50543590
Slc34a2	chr5	53049352	53071663
Stim2	chr5	53998522	54121057
Pgm2	chr5	64092938	64128351
1700027F09Rik	chr5	64454812	64467942
1700126H18Rik	chr5	66166606	66191335
Slc30a9	chr5	67306954	67356142
Yipf7	chr5	69516669	69542647
Corin	chr5	72300024	72504540
Slc10a4l	chr5	72581637	72587550
Cnga1	chr5	72603696	72642752
Dcun1d4	chr5	73481054	73560794
Rasl11b	chr5	74195325	74199477
Gm19583	chr5	75110320	75147107
Gm7271	chr5	76484076	76516628
Ppat	chr5	76913248	76951578
Thegl	chr5	77016022	77061522
1700017L05Rik	chr5	77465487	77468857
Epha5	chr5	84054764	84417382
Tmprss11f	chr5	86521225	86632424
Ugt2b5	chr5	87124946	87140340
Ugt2b38	chr5	87409939	87424203
Sult1d1	chr5	87554649	87569006
Csn1s2b	chr5	87808120	87824421
Prr27	chr5	87825696	87846386
Gm7337	chr5	87850358	87853012
Cabs1	chr5	87979450	87981541
Smr3a	chr5	88002524	88008534
Rufy3	chr5	88565039	88651417
Npffr2	chr5	89527428	89583740
Gm7056	chr5	89616435	89622611
Gm9958	chr5	90366996	90368488
Afp	chr5	90490713	90508907
Afm	chr5	90518948	90553544
Cxcl1	chr5	90891244	90893115
Gm19619	chr5	91257570	91283076
Cdkl2	chr5	92006073	92043042
G3bp2	chr5	92052144	92137725
Naaa	chr5	92257659	92278181
Ccdc158	chr5	92608294	92675127
2010109A12Rik	chr5	93206517	93213474
AA792892	chr5	94377339	94384334
Gm3286	chr5	95510741	95522402
Cxcl13	chr5	95956938	95961068
Fras1	chr5	96373954	96784728
Gm33370	chr5	96910269	96922149
Gm8013	chr5	96921271	96934867
4930467D21Rik	chr5	97392416	97588126
Rasgef1b	chr5	99217419	99252927
A930011G23Rik	chr5	99297243	99729060
Hnrnpd	chr5	99955934	99978938
Mapk10	chr5	102908548	103211334
Ptpn13	chr5	103425191	103598361
1700016H13Rik	chr5	103648586	103655732
Hsd17b13	chr5	103955441	103977388
Sparcl1	chr5	104079108	104114088
Pkd2	chr5	104459456	104505819
Thoc2l	chr5	104508349	104554207
Gbp8	chr5	105014152	105053561
Gbp4	chr5	105115766	105139586
Lrrc8d	chr5	105699968	105815215
Zfp326	chr5	105876567	105915820
Gm32921	chr5	106321339	106323219
Hfm1	chr5	106840196	106925890
Tgfbr3	chr5	107106566	107289629
Ephx4	chr5	107403512	107430031
Dipk1a	chr5	107908041	107987077
Tmed5	chr5	108121555	108132620
Ccdc18	chr5	108132913	108232949
Pigg	chr5	108312812	108349359
9330198I05Rik	chr5	108354894	108363865
Atp5k	chr5	108433245	108434399
Mfsd7a	chr5	108441053	108449100
Tmem175	chr5	108629809	108647770
Slc26a1	chr5	108669880	108675365
Fgfrl1	chr5	108694228	108706950
Rnf212	chr5	108729301	108775027
Vmn2r11	chr5	109046872	109059452
Vmn2r12	chr5	109085848	109097864
Vmn2r15	chr5	109286268	109297556
Vmn2r16	chr5	109330380	109364481
Vmn2r17	chr5	109420012	109453387
5430403G16Rik	chr5	109674542	109690834
AB010352	chr5	109866710	109885510
Gm26808	chr5	109922643	109923644
Gm15446	chr5	109933562	109941710
Zfp932	chr5	109996509	110010408
Zfp605	chr5	110110091	110129794
Chfr	chr5	110135829	110171973
Gm15787	chr5	110167507	110176504
Galnt9	chr5	110544354	110621383
Tpst2	chr5	112276744	112315356
Gm6583	chr5	112353772	112356033
Cmklr1	chr5	113612354	113650390
1700069L16Rik	chr5	113692423	113724772
Gm16108	chr5	114065460	114089884
Alkbh2	chr5	114123925	114128218
Mmab	chr5	114431033	114444027
Mvk	chr5	114444268	114460590
Trpv4	chr5	114622153	114658421
4930519G04Rik	chr5	114853713	114883879
Unc119b	chr5	115122565	115134975
Pop5	chr5	115235850	115240970
Coq5	chr5	115279701	115296972
Gm15728	chr5	117389121	117391456
Tbx3	chr5	119670861	119684724
Iqcd	chr5	120589022	120607113
Oas1b	chr5	120812634	120824160
Oas1g	chr5	120876141	120887613
Oas1a	chr5	120896256	120907525
Gm42020	chr5	121385512	121386890
Adam1b	chr5	121500095	121503435
Acad12	chr5	121598280	121618938
Cux2	chr5	121860215	122049851
Rad9b	chr5	122323223	122354205
Fam216a	chr5	122364583	122372342
Ift81	chr5	122550203	122614544
P2rx4	chr5	122707543	122729738
Rnf34	chr5	122850187	122868945
Morn3	chr5	123035788	123047016
Gm15860	chr5	123332722	123345142
Bcl7a	chr5	123344447	123374083
Mlxip	chr5	123394797	123457931
Clip1	chr5	123577793	123684361
Denr	chr5	123907274	123928832
Ccdc62	chr5	123930688	123969895
Ogfod2	chr5	124112320	124115480
Pitpnm2	chr5	124118688	124249760
LOC115490137	chr5	124175400	124193290
Pitpnm2os2	chr5	124194899	124200346
Pitpnm2os1	chr5	124229724	124237137
2810006K23Rik	chr5	124328088	124341852
Snrnp35	chr5	124483154	124491122
Tctn2	chr5	124598748	124627738
Aacs	chr5	125475872	125517405
Tmem132b	chr5	125532417	125792583
Tmem132c	chr5	127241825	127565790
Tmem132d	chr5	127783490	128433077
Stx2	chr5	128984557	129008572
Phkg1	chr5	129863430	129879088
Vkorc1l1	chr5	129942108	129986692
Kctd7	chr5	130144882	130155119
Auts2	chr5	131437332	132543220
4930563F08Rik	chr5	131880268	131883768
Gtf2ird2	chr5	134184037	134218143
Gtf2i	chr5	134237831	134314760
Mettl27	chr5	134932372	134942637
Wbscr25	chr5	134987432	135001350
Abhd11	chr5	135009151	135012175
Tbl2	chr5	135149685	135163873
Trim50	chr5	135353294	135367654
Por	chr5	135689144	135735326
Styxl1	chr5	135747219	135778385
Upk3b	chr5	136038495	136044993
Cux1	chr5	136248134	136567490
4933404O12Rik	chr5	136919145	136937109
Ufsp1	chr5	137294668	137295664
Pcolce	chr5	137605106	137611404
Fbxo24	chr5	137612504	137625078
Gm36266	chr5	137612705	137615247
Agfg2	chr5	137650480	137684753
Pilrb1	chr5	137852146	137858049
Pilrb2	chr5	137865820	137871758
Zfp113	chr5	138139701	138155744
Cops6	chr5	138161101	138163984
Lamtor4	chr5	138255481	138259395
Gal3st4	chr5	138264922	138272812
Pvrig	chr5	138341930	138348691
Gm10874	chr5	138363718	138388287
Zfp157	chr5	138441475	138460694
Pdgfa	chr5	138976013	138994944
Cox19	chr5	139337821	139345166
3110082I17Rik	chr5	139359738	139460534
Micall2	chr5	139706692	139736333
Tmem184a	chr5	139804951	139814283
Iqce	chr5	140663504	140702378
Sdk1	chr5	141241533	142213791
Tnrc18	chr5	142724601	142817662
Actb	chr5	142903114	142906754
Zfp12	chr5	143235162	143248834
Zfp316	chr5	143249694	143270022
Grid2ip	chr5	143357329	143391779
D130017N08Rik	chr5	143758353	143764942
Ocm	chr5	144019806	144050609
Tecpr1	chr5	144194441	144223615
Dmrt1i	chr5	144357922	144361005
Smurf1	chr5	144876494	144965830
Cdk8	chr5	146231249	146302874
Wasf3	chr5	146385005	146471125
Gpr12	chr5	146582149	146585239
Gm26597	chr5	147399553	147401919
Slc7a1	chr5	148327409	148399904
Ubl3	chr5	148504630	148552788
Gm42788	chr5	149144262	149153540
Gm8615	chr5	149154127	149156192
Medag	chr5	149411748	149431723
B3glct	chr5	149678229	149762599
Gm36141	chr5	149742161	149769503
Gm5	chr5	150499746	150502219
Kl	chr5	150952606	150993817
1700028E10Rik	chr5	151368674	151414083
Gm3704	chr5	151406503	151432118
Vmn2r18	chr5	151561660	151605767
Hepacam2	chr6	3457088	3494498
Bet1	chr6	4076898	4086930
Asb4	chr6	5383385	5433021
Dync1i1	chr6	5725638	6028039
Sdhaf3	chr6	6956017	7039220
C1galt1	chr6	7845223	7872042
Col28a1	chr6	7997807	8192617
Mios	chr6	8209226	8236273
Umad1	chr6	8259287	8428765
A430035B10Rik	chr6	8507058	8509161
Glcci1	chr6	8509599	8597549
Ica1	chr6	8630526	8778484
Gm6578	chr6	12099520	12109580
1700016P04Rik	chr6	13413336	13415996
1110019D14Rik	chr6	13871568	13896421
Foxp2	chr6	14901348	15441977
Cftr	chr6	18170686	18322769
Cttnbp2	chr6	18366471	18514869
Lsm8	chr6	18848634	18854052
4930524B17Rik	chr6	19247898	19278843
Tspan12	chr6	21771390	21852533
4930554P06Rik	chr6	23180480	23181515
Cadps2	chr6	23262773	23839421
Rnf148	chr6	23653894	23655136
Spam1	chr6	24791187	24801048
Hyal5	chr6	24857996	24891958
Grm8	chr6	27275120	28135146
6530409C15Rik	chr6	28215498	28234935
Arf5	chr6	28423603	28426602
Lrrc4	chr6	28828125	28831747
Hilpda	chr6	29272487	29275449
Fam71f2	chr6	29281140	29290680
Opn1sw	chr6	29376670	29380513
Atp6v1fnb	chr6	29471436	29473429
1700095J07Rik	chr6	30304614	30331805
Cpa2	chr6	30541641	30564473
Mkln1os	chr6	31366884	31398773
Plxna4	chr6	32144556	32588192
Exoc4	chr6	33249127	33973978
Akr1b8	chr6	34354145	34368461
Cyren	chr6	34871770	34878065
Cnot4	chr6	35022064	35133737
Ptn	chr6	36714928	36810179
Dgki	chr6	36837381	37299976
Gm33318	chr6	37442509	37447405
Akr1d1	chr6	37530172	37568815
D630045J12Rik	chr6	38123173	38254139
Zc3hav1l	chr6	38287393	38299259
Ttc26	chr6	38381523	38427647
Clec2l	chr6	38663068	38680865
4930599N23Rik	chr6	39118472	39148312
8030453O22Rik	chr6	39527540	39544489
Braf	chr6	39603236	39725463
Mrps33	chr6	39801806	39810936
Prss37	chr6	40514823	40519508
Olfr461	chr6	40544035	40544977
Olfr460	chr6	40571387	40572332
Clec5a	chr6	40574897	40585805
Tas2r138	chr6	40612314	40613310
Mgam	chr6	40628830	40769123
Try4	chr6	41302271	41305533
Try5	chr6	41311231	41314710
Prss3	chr6	41373758	41377613
Gm10334	chr6	41442213	41446097
Prss1	chr6	41458929	41463786
Prss2	chr6	41521775	41525079
Olfr459	chr6	41771352	41772297
Pip	chr6	41847548	41852065
Sval3	chr6	41968139	41973090
Sva	chr6	42038393	42042851
Gstk1	chr6	42245934	42250441
Epha1	chr6	42358486	42373268
Tas2r135	chr6	42405528	42406494
Olfr455	chr6	42538066	42539020
Tcaf1	chr6	42668001	42710115
Olfr453	chr6	42744038	42744992
1700024N05Rik	chr6	43162453	43174858
Olfr435	chr6	43201645	43202587
Arhgef5	chr6	43265643	43289320
Tpk1	chr6	43345000	43666278
Cntnap2	chr6	45060060	47301371
Zfp786	chr6	47819265	47830505
Zfp282	chr6	47877554	47908484
Zfp783	chr6	47943174	47954549
Zfp777	chr6	48024187	48048114
Krba1	chr6	48395585	48419855
Zfp862-ps	chr6	48504338	48534832
Atp6v0e2	chr6	48537568	48541800
Lrrc61	chr6	48554798	48570722
AI854703	chr6	48628166	48633688
Gimap8	chr6	48647233	48660875
Gsdme	chr6	50207400	50261769
Cycs	chr6	50562562	50566569
5430402O13Rik	chr6	50566642	50594865
C530044C16Rik	chr6	50776114	50814894
Gm31579	chr6	50906405	50910424
Mira	chr6	52214491	52215288
Evx1os	chr6	52308388	52314832
Mindy4	chr6	55203382	55320222
Adcyap1r1	chr6	55451977	55501455
Avl9	chr6	56714904	56761911
Fkbp9	chr6	56832058	56879360
Nt5c3	chr6	56882400	56923932
Vmn1r11	chr6	57137352	57138252
Ppm1k	chr6	57506501	57535487
Pyurf	chr6	57684738	57692078
Lancl2	chr6	57702454	57739449
Vmn1r21	chr6	57843563	57844457
Vmn1r26	chr6	58008182	58009202
Gm35386	chr6	60586771	60591672
Qrfprl	chr6	65381293	65458150
Tnip3	chr6	65590397	65634040
Vmn1r32	chr6	66552182	66559708
Vmn1r34	chr6	66636822	66637752
Vmn1r35	chr6	66678793	66679684
Vmn1r38	chr6	66776221	66777130
Il12rb2	chr6	67292017	67376188
Il23r	chr6	67422931	67491855
Rnf103	chr6	71493876	71510880
Kdm3a	chr6	71588969	71632917
4933431G14Rik	chr6	72120212	72123197
Reg3d	chr6	78375873	78378865
Reg3a	chr6	78380708	78383839
Pole4	chr6	82618354	82652874
Dqx1	chr6	83057843	83067219
Wbp1	chr6	83119043	83121461
Actg2	chr6	83512908	83536251
Ankrd53	chr6	83762645	83768326
Exoc6b	chr6	84618485	85069513
Sfxn5	chr6	85213050	85333422
Rab11fip5	chr6	85334961	85374634
Pradc1	chr6	85446784	85451970
Nat8f6	chr6	85808050	85809877
Nat8f2	chr6	85865421	85869137
Nat8f4	chr6	85899049	85904938
Nat8f1	chr6	85910153	85915632
Tprkb	chr6	85911914	85930284
Fam136a	chr6	86365470	86370058
Pcyox1	chr6	86386005	86397150
Tia1	chr6	86404218	86433405
A430078I02Rik	chr6	86470276	86480830
2310040G24Rik	chr6	86483375	86488227
Pcbp1	chr6	86524479	86526189
1600020E01Rik	chr6	86527329	86564449
Anxa4	chr6	86736839	86793584
Rab43	chr6	87788852	87812164
Gm5577	chr6	87981682	87984180
Kbtbd12	chr6	88545116	88627429
Vmn1r42	chr6	89844517	89845615
Aldh1l1	chr6	90550792	90599171
Wnt7a	chr6	91363980	91411353
Chchd4	chr6	91464275	91473423
Slc6a6	chr6	91684066	91759063
Magi1	chr6	93675452	94283917
Suclg2	chr6	95473008	95718846
Eogt	chr6	97110023	97148886
Foxp1	chr6	98925341	99520993
Shq1	chr6	100571810	100671157
Cntn3	chr6	102163305	102464667
Gm19757	chr6	105481265	105492668
Cntn4	chr6	105677666	106700135
Il5ra	chr6	106710378	106749037
Lrrn1	chr6	107529725	107570228
Jagn1	chr6	113442516	113448229
Vhl	chr6	113623993	113631634
Pparg	chr6	115360950	115490401
Mbd4	chr6	115840696	115853341
9530062K07Rik	chr6	116199409	116207993
Zfand4	chr6	116264218	116330304
Marchf8	chr6	116338021	116409541
Gm38882	chr6	117879632	117884595
Csgalnact2	chr6	118107451	118139140
Ninj2	chr6	120093379	120200338
Ccdc77	chr6	120324321	120364369
Il17ra	chr6	120463196	120483727
Hdhd5	chr6	120509493	120531299
1700072O05Rik	chr6	120554795	120574204
Cecr2	chr6	120666313	120771191
Gm4651	chr6	121064463	121069954
Gm10319	chr6	122136627	122150958
Mug-ps1	chr6	122176052	122248566
Vmn2r25	chr6	123822813	123853190
Vmn2r26	chr6	124024757	124062035
Cd163	chr6	124304650	124330527
Gnb3	chr6	124834239	124840275
Cd4	chr6	124864692	124888200
Acrbp	chr6	125049926	125063265
Cd9	chr6	125460265	125494760
Parp11	chr6	127446839	127494261
9330102E08Rik	chr6	128169699	128183803
Nrip2	chr6	128399765	128408935
Gm10069	chr6	128438756	128503281
Clec2h	chr6	128662384	128677374
Klrb1	chr6	128706095	128723097
Klrb1c	chr6	128778484	128788641
BC064078	chr6	128992960	129006647
Klrb1f	chr6	129045900	129057471
Clec2e	chr6	129091815	129100903
Klrb1-ps1	chr6	129116517	129129446
Clec2d	chr6	129180614	129186535
Cd69	chr6	129267323	129275369
Magohb	chr6	131284388	131293244
Styk1	chr6	131299143	131313827
Gm6619	chr6	131486405	131491493
Gm8882	chr6	132361104	132364134
Gm5885	chr6	133529188	133532762
Cdkn1b	chr6	134920400	134925525
Mgp	chr6	136872434	136875823
Plekha5	chr6	140424098	140594906
Gm5724	chr6	141707695	141778119
Gm6614	chr6	141972195	142008745
St8sia1	chr6	142821540	142964452
Lrmp	chr6	145115635	145174928
Rassf8	chr6	145746786	145821079
Sspn	chr6	145931872	145965225
Med21	chr6	146642578	146650600
Ppfibp1	chr6	146888493	147032025
Rep15	chr6	147032536	147033518
Klhl42	chr6	147091074	147112778
Gm15767	chr6	147242214	147243801
Gm6313	chr6	148606785	148614309
Sinhcaf	chr6	148921058	148946470
Dennd5b	chr6	148988068	149101680
Etfbkmt	chr6	149141512	149151170
Bicd1	chr6	149408983	149563326
Gm21814	chr6	149566081	149586163
Oscar	chr7	3609814	3616157
Mboat7	chr7	3677788	3692986
1700095K22Rik	chr7	3981109	3982879
Lair1	chr7	4007072	4063204
Ncr1	chr7	4337714	4345184
Rdh13	chr7	4425664	4445657
Tnnt1	chr7	4504569	4515975
Kmt5c	chr7	4740126	4747514
Zfp784	chr7	5034445	5038446
Vmn1r55	chr7	5146489	5147422
Vmn1r56	chr7	5194915	5196747
Vmn1r58	chr7	5408889	5413145
Vmn1r59	chr7	5453826	5454759
Vmn1r64	chr7	5883579	5884542
Vmn1r65	chr7	6007749	6011010
Zfp583	chr7	6315664	6330434
Zfp78	chr7	6363307	6382605
Olfr1346	chr7	6474111	6475053
Olfr1350	chr7	6569992	6570919
Zim1	chr7	6675442	6696432
Zfp418	chr7	7171352	7183560
Zfp772	chr7	7202121	7209998
Clcn4	chr7	7282308	7299557
Vmn2r51	chr7	10087197	10105659
Zik1	chr7	10487223	10495381
Zscan4d	chr7	11161642	11166148
Zfp551	chr7	12415148	12422491
Zfp606	chr7	12478304	12496235
2900092C05Rik	chr7	12512550	12556321
Vmn2r53	chr7	12581469	12608656
Vmn2r54	chr7	12615232	12640092
Vmn2r55	chr7	12651705	12688928
Vmn2r56	chr7	12693997	12733105
Vmn1r88	chr7	13177718	13178669
Vmn1r89	chr7	13219338	13220289
Zswim9	chr7	13258966	13278721
Bsph1	chr7	13450840	13473450
Sult2a5	chr7	13623966	13670807
Sult2a6	chr7	14222402	14254870
Sult2a8	chr7	14410685	14446587
Sult2a7	chr7	14465050	14493023
Nlrp5-ps	chr7	14530653	14622478
Obox7	chr7	14659707	14665996
Obox3	chr7	15625305	15639777
Bicra	chr7	15971261	15999495
Kptn	chr7	16119875	16127516
Arhgap35	chr7	16494472	16614993
Dact3	chr7	16875316	16887301
Pnmal1	chr7	16959678	16964607
Psg16	chr7	17074039	17133450
Psg-ps1	chr7	17672312	17682060
Ceacam14	chr7	17812681	17815627
Ceacam11	chr7	17972166	17978556
Ceacam13	chr7	18009888	18019220
Mill1	chr7	18245346	18266092
Psg25	chr7	18519701	18532227
Psg21	chr7	18646653	18656725
Sycp1-ps1	chr7	18786301	18789414
Psg19	chr7	18789124	18798510
Mill2	chr7	18839965	18858653
Six5	chr7	19094543	19098345
Bhmg1	chr7	19098270	19118344
Vasp	chr7	19256929	19271854
Fosb	chr7	19302695	19310045
Ppp1r13l	chr7	19361215	19378533
Nectin2	chr7	19716643	19749573
Pvr	chr7	19903577	19921143
Vmn1r178	chr7	23893528	23894443
Zfp428	chr7	24507086	24515682
Ceacam10	chr7	24777166	24784655
Grik5	chr7	25009850	25072369
Megf8	chr7	25317163	25365917
4732471J01Rik	chr7	25394712	25566417
Cyp2b9	chr7	26173408	26210660
Cyp2b19	chr7	26757141	26772630
Cyp2a22	chr7	26931630	26939386
Cyp2a12	chr7	27029089	27036815
Cyp2f2	chr7	27119954	27133660
Rab4b	chr7	27168432	27178883
Mia	chr7	27179740	27181149
Itpkc	chr7	27207169	27228617
Coq8b	chr7	27233012	27257949
Numbl	chr7	27258760	27282150
Shkbp1	chr7	27342132	27356008
Zfp607b	chr7	27674660	27706482
Zfp850	chr7	27984470	28014115
Plekhg2	chr7	28359603	28372662
Lrfn1	chr7	28452237	28467548
Ccer2	chr7	28756173	28758964
Sirt2	chr7	28766751	28788665
Gm19897	chr7	28774898	28781514
Ech1	chr7	28825337	28832239
Spred3	chr7	29158828	29168647
Catsperg1	chr7	29181531	29214033
Zfp940	chr7	29843935	29853648
Zfp74	chr7	29932790	29954065
Zfp82	chr7	30056033	30072823
Zfp566	chr7	30077336	30090510
Zfp260	chr7	30095075	30107614
Zfp382	chr7	30121931	30140755
Gm5113	chr7	30169874	30182324
Cox7a1	chr7	30184170	30186030
Thap8	chr7	30280093	30290237
Clip3	chr7	30291694	30308367
Alkbh6	chr7	30308752	30314303
Syne4	chr7	30314815	30319045
Zbtb32	chr7	30589680	30598909
Upk1a	chr7	30603091	30612734
Sbsn	chr7	30751470	30756134
Ffar1	chr7	30860567	30861470
Cd22	chr7	30865403	30880342
Hamp2	chr7	30922371	30924181
Hamp	chr7	30942368	30944029
Scgb2b2	chr7	31302768	31304977
Scgb2b19	chr7	33278365	33280341
Scgb2b20	chr7	33364342	33366319
Wtip	chr7	34109549	34133268
Kctd15	chr7	34636998	34655509
Pepd	chr7	34912406	35044708
Cebpg	chr7	35046421	35056566
Uri1	chr7	37959991	38019552
Gm28453	chr7	38379382	38443215
Gm5591	chr7	38518138	38528193
Zfp619	chr7	39517765	39540415
Gm17102	chr7	41393697	41397453
AW146154	chr7	41478873	41499890
Vmn2r-ps54	chr7	41668013	41727193
Vmn2r58	chr7	41836880	41872670
Zfp141	chr7	42473385	42505753
Zfp977	chr7	42579396	42592545
Zfp936	chr7	43177589	43192109
EU599041	chr7	43214038	43226842
Zfp719	chr7	43579585	43593710
Klk14	chr7	43690417	43695536
Klk13	chr7	43712566	43726758
Klk1b11	chr7	43995876	43999875
Klk1b16	chr7	44137289	44141610
Klk1b24	chr7	44188235	44192451
1700028J19Rik	chr7	44229929	44236122
Gm36864	chr7	44236168	44243186
Acp4	chr7	44253086	44257204
Aspdh	chr7	44465434	44467751
5430431A17Rik	chr7	44484516	44485413
Fam71e1	chr7	44496594	44504266
Vrk3	chr7	44748628	44777514
Tsks	chr7	44943239	44958037
Prrg2	chr7	45053606	45061652
Aldh16a1	chr7	45141832	45154536
Pih1d1	chr7	45154302	45160064
Slc6a21	chr7	45282872	45288993
Bax	chr7	45461694	45466898
Dhdh	chr7	45473562	45488805
Plekha4	chr7	45526329	45554229
Izumo1	chr7	45621810	45627242
Gm5897	chr7	45782931	45784467
Kcnj14	chr7	45816466	45824747
Grwd1	chr7	45825222	45830789
Kdelr1	chr7	45872839	45883726
Syngr4	chr7	45886844	45896711
Sergef	chr7	46443158	46639807
Saa1	chr7	46740496	46742980
Saa2	chr7	46751832	46754313
Ptpn5	chr7	47077799	47133684
Mrgpra9	chr7	47234918	47252879
Mrgpra1	chr7	47334874	47354240
Mrgpra4	chr7	47980793	47982296
Mrgprb8	chr7	48388525	48389648
E2f8	chr7	48866428	48881596
Nav2	chr7	48959072	49610088
9130015G15Rik	chr7	49121936	49162158
Nell1	chr7	49975349	50863289
Gas2	chr7	51862014	51994461
1700015G11Rik	chr7	52011679	52015716
Cyfip1	chr7	55842070	55932633
A230056P14Rik	chr7	55962530	55980096
Gm34121	chr7	56038840	56050050
Gabrg3	chr7	56716462	57387215
Gabra5	chr7	57407668	57510059
Gabrb3	chr7	57590517	57828801
A230057D06Rik	chr7	61705849	61927574
A330076H08Rik	chr7	61943894	61982355
Otud7a	chr7	63444771	63759027
Gm27252	chr7	63896383	63900537
Apba2	chr7	64501705	64753876
Asb7	chr7	66644566	66689561
Lins1	chr7	66689888	66717256
Igf1r	chr7	67952256	68233667
Gm6567	chr7	73097751	73102068
Gm4971	chr7	73685491	73686563
Agbl1	chr7	76229886	77124698
Det1	chr7	78827473	78847211
Isg20	chr7	78913423	78920396
Wdr93	chr7	79743148	79785950
Arpin	chr7	79925358	79935264
Gm21057	chr7	80062709	80075257
Gdpgp1	chr7	80232892	80241420
Man2a2	chr7	80349096	80371375
Gm44851	chr7	80404439	80406585
Gm15880	chr7	80636016	80644384
Fsd2	chr7	81534353	81566981
Homer2	chr7	81600480	81706925
Ramac	chr7	81762952	81769490
Saxo2	chr7	82632959	82648528
A530021J07Rik	chr7	83148469	83179438
Tmc3	chr7	83584930	83623709
Gm16638	chr7	83597047	83631841
Stard5	chr7	83632016	83642328
Abhd17c	chr7	84109355	84151893
Olfr290	chr7	84915780	84916728
Vmn2r65	chr7	84940168	84964009
Vmn2r67	chr7	85136239	85155902
Vmn2r75	chr7	86148041	86171724
Olfr294	chr7	86615635	86616643
Vmn2r79	chr7	86996464	87037968
Tyr	chr7	87424770	87493512
Tmem135	chr7	89140021	89404222
2310010J17Rik	chr7	90124835	90129936
Sytl2	chr7	90302354	90410719
Dlg2	chr7	91090785	92449246
Ankrd42	chr7	92584182	92637142
Pcf11	chr7	92643711	92669912
Rab30	chr7	92741713	92837117
Gm15501	chr7	93178975	93184176
Gab2	chr7	97081750	97308951
Aamdc	chr7	97550330	97579497
Rsf1	chr7	97579895	97692782
Myo7a	chr7	98051053	98119493
Acer3	chr7	98213809	98321208
Gm15506	chr7	98682335	98702928
Slco2b1	chr7	99657803	99711340
Xrra1	chr7	99859217	99917824
Coa4	chr7	100537099	100539812
Mrpl48	chr7	100545778	100608301
Relt	chr7	100845847	100863413
Folr2	chr7	101839987	101857190
Anapc15	chr7	101881324	101899545
Pgap2	chr7	102210172	102238564
Rhog	chr7	102239122	102250118
Stim1	chr7	102267818	102437318
Rrm1	chr7	102441694	102469771
Olfr543	chr7	102476772	102477902
Olfr556	chr7	102669900	102670923
Trim68	chr7	102677578	102687327
Olfr33	chr7	102713454	102714411
Olfr564	chr7	102803479	102804430
Olfr569	chr7	102887206	102888151
Olfr582	chr7	103041480	103042440
Olfr584	chr7	103085519	103086479
Olfr585	chr7	103097742	103098699
Olfr605	chr7	103442139	103443150
Olfr624	chr7	103670102	103671029
Hbb-bh2	chr7	103839123	103840521
Olfr648	chr7	104179455	104180406
Trim6	chr7	104218794	104235152
Trim5	chr7	104264447	104288106
Trim12c	chr7	104338753	104353358
Trim30b	chr7	104355397	104358646
Trim30a	chr7	104409025	104465193
Trim30d	chr7	104470013	104507849
Trim30e-ps1	chr7	104532958	104535361
Olfr651	chr7	104552883	104553952
Olfr653	chr7	104579623	104580669
Olfr663	chr7	104703568	104704603
Usp17le	chr7	104768048	104777470
Usp17lb	chr7	104840256	104842583
Olfr667	chr7	104916313	104917294
Olfr668	chr7	104924805	104925762
Olfr669	chr7	104938527	104939481
Olfr671	chr7	104975041	104975983
Olfr683	chr7	105143349	105144309
Olfr690	chr7	105329216	105330278
Olfr692	chr7	105368327	105369317
Cnga4	chr7	105404567	105408738
Apbb1	chr7	105558464	105581653
Hpx	chr7	105591610	105600116
Dnhd1	chr7	105650775	105721800
Gm4759	chr7	106421549	106441073
Olfr694	chr7	106688781	106689729
Olfr697	chr7	106740907	106741956
Olfr701	chr7	106814128	106820709
Olfr702	chr7	106823488	106826743
Olfr703	chr7	106844612	106845572
Olfr714	chr7	107073829	107074783
Syt9	chr7	107370789	107548655
Olfml1	chr7	107567432	107591365
Ovch2	chr7	107781543	107801179
Olfr485	chr7	108158917	108159871
Olfr493	chr7	108346034	108346979
Olfr495	chr7	108395121	108396114
Olfr497	chr7	108422572	108423517
Olfr502	chr7	108523003	108523948
Olfr504	chr7	108564836	108565793
Olfr512	chr7	108713354	108714335
Olfr514	chr7	108825064	108825997
[truncated: 2,689 more rows]
