# Supplementary material for: Histone H3K36me2 and H3K36me3 form a chromatin platform essential for DNMT3A-dependent DNA methylation in mouse oocytes
Source: Nat Commun. 2022 Aug 3;13:4440. doi: 10.1038/s41467-022-32141-2 (PMC9349174; doi:10.1038/s41467-022-32141-2)
Supplement: Supplementary file 7 — Supplementary Dataset 4 [file 41467_2022_32141_MOESM7_ESM.xlsx]

## Sheet: Supplementary_Table_4
Supplementary Table 4. List of genes with H3K36me2 loss.
gene	chromosome	start	end
Oprk1	chr1	5588492	5606133
1700034P13Rik	chr1	9747647	9771256
A830018L16Rik	chr1	11414104	11975902
D030040B21Rik	chr1	16657551	16662278
Pi15	chr1	17601900	17630939
Defb41	chr1	18250977	18265138
Efhc1	chr1	20951625	20990841
Tram2	chr1	21001396	21079225
Khdc1c	chr1	21368330	21369743
Kcnq5	chr1	21398398	21962650
Gm7759	chr1	22898386	22905081
Gm28822	chr1	23574586	23596650
4931408C20Rik	chr1	26681800	26687460
Gm31465	chr1	30121012	30138836
Aff3	chr1	38175990	38627244
Gm3646	chr1	39804140	39805332
Il18r1	chr1	40466005	40500854
Gm39631	chr1	41495994	41533311
Dalir	chr1	42750711	42752886
Col5a2	chr1	45374330	45503282
C230029F24Rik	chr1	49244615	49340431
Stat1	chr1	52119437	52161865
Hibch	chr1	52845037	52920986
Mstn	chr1	53061639	53068079
Stk17b	chr1	53755511	53785215
Gm10561	chr1	55226616	55235624
Boll	chr1	55248710	55363753
Ctla4	chr1	60909024	60915832
Pard3b	chr1	61638823	62642284
Cryge	chr1	65048556	65051163
Cryga	chr1	65100388	65103363
Cps1	chr1	67123026	67231267
Ikzf2	chr1	69531209	69685960
Gm8883	chr1	71888111	71891204
Ankar	chr1	72642979	72700579
Gm31254	chr1	73138584	73140677
Gm31344	chr1	73363905	73372045
Slc11a1	chr1	74375202	74386051
Gmppa	chr1	75435935	75443179
Chpf	chr1	75474568	75479471
Nyap2	chr1	81077406	81341764
Dner	chr1	84369838	84696221
9930111H07Rik	chr1	85775270	85784694
Gm19589	chr1	88551516	88562166
Hes6	chr1	91411482	91414038
Olfr1416	chr1	92479680	92480619
Olfr1415	chr1	92490817	92491753
Olfr1413	chr1	92573124	92574206
Gm29483	chr1	92714233	92730743
Mterf4	chr1	93301204	93305879
Ing5	chr1	93803964	93822100
Pdcd1	chr1	94038304	94052553
Serpinb13	chr1	106980983	107001195
Serpinb3c	chr1	107271200	107278371
Serpinb7	chr1	107422688	107452689
Serpinb8	chr1	107590005	107608978
Dsel	chr1	111858701	111864918
Cntnap5a	chr1	115684736	116587322
Marco	chr1	120474537	120505024
C4bp-ps1	chr1	130670201	130681571
Il24	chr1	130882073	130887411
Rbbp5	chr1	132477366	132505665
Tmem81	chr1	132506229	132508639
Lax1	chr1	133679028	133690108
Myoparr	chr1	134288594	134289761
Myog	chr1	134290003	134292548
Shisa4	chr1	135371455	135375063
Ascl5	chr1	136050803	136051370
9230116N13Rik	chr1	136411915	136415519
Zfp281	chr1	136624900	136630391
2310009B15Rik	chr1	138851978	138856854
1700019P21Rik	chr1	138876271	138876950
Gm4788	chr1	139697918	139781239
Cfh	chr1	140085854	140183411
Rgs2	chr1	143999337	144004149
Brinp3	chr1	146495628	146902471
3110040M04Rik	chr1	151204120	151205796
2810414N06Rik	chr1	151748949	151755018
Colgalt2	chr1	152399866	152510695
Teddm2	chr1	153849541	153851195
Nphs2	chr1	156310718	156328035
Pappa2	chr1	158711734	158958175
Fmo6	chr1	162916550	162937225
Gm51663	chr1	163762387	163779540
Mettl18	chr1	163994888	163997246
F5	chr1	164151834	164220277
Slc19a2	chr1	164249045	164265385
1700029M03Rik	chr1	164960886	164962837
Uap1	chr1	170141222	170174964
Fcgr3	chr1	171051168	171059403
Nr1i3	chr1	171213969	171218845
Tomm40l	chr1	171217802	171222514
Tstd1	chr1	171419032	171420352
Slamf7	chr1	171632402	171653037
Cd48	chr1	171681991	171705257
Nhlh1	chr1	172052291	172057596
Fcrl6	chr1	172596639	172602551
Dusp23	chr1	172630768	172632974
Crp	chr1	172698055	172699966
Ifi213	chr1	173566282	173599272
Ifi202b	chr1	173962568	173982844
Olfr432	chr1	174050374	174051313
Olfr430	chr1	174069299	174070253
Olfr231	chr1	174117090	174118014
Olfr421-ps1	chr1	174151480	174152530
Wdr64	chr1	175698592	175815733
Gm36536	chr1	176430110	176527269
Hmga2-ps1	chr1	176834623	176836133
2310043L19Rik	chr1	177641541	177642943
Catspere1	chr1	177808418	177962253
Hnrnpu	chr1	178321107	178337815
Gm31728	chr1	180256404	180265550
Ccdc121	chr1	181509632	181511451
Srp9	chr1	182124736	182132415
Spata17	chr1	187048406	187215446
Spata45	chr1	191035908	191042942
Slc30a1	chr1	191906780	191913247
4930503O07Rik	chr1	194212186	194222759
Cr2	chr1	195136811	195176719
Acbd7	chr2	3336167	3340997
Meig1	chr2	3409042	3422648
Bend7	chr2	4717830	4802146
1700061F12Rik	chr2	9189514	9197484
Cubn	chr2	13276337	13491876
Stamos	chr2	14070332	14073934
Slc39a12	chr2	14388397	14494977
Gm13266	chr2	14512593	14573286
Gm3363	chr2	18742708	18760862
Enkur	chr2	21180730	21205365
Gad2	chr2	22622326	22693877
Apbb1ip	chr2	22774326	22875653
Nxph2	chr2	23321245	23401973
Il1f8	chr2	24153171	24160103
Il1f9	chr2	24186475	24193567
Noxa1	chr2	25085669	25095205
Fam166a	chr2	25218744	25222281
Clic3	chr2	25456842	25458772
Lcn12	chr2	25490844	25493911
Ccdc183	chr2	25608628	25617678
Fcna	chr2	25624666	25627974
Lcn8	chr2	25653117	25656216
Dnlz	chr2	26348117	26352110
Lcn4	chr2	26667673	26671282
Gm39774	chr2	26782154	26787263
Surf2	chr2	26916407	26920170
Kyat1	chr2	30185123	30205847
Dpm2	chr2	32570857	32573571
Ttc16	chr2	32757025	32775633
Cfap157	chr2	32777412	32784405
Hspa5	chr2	34772089	34776529
AI182371	chr2	35081893	35100685
Gm35202	chr2	35503523	35506092
Gm46735	chr2	36191945	36193729
Olfr338	chr2	36376777	36377698
Olfr339	chr2	36421399	36422329
Olfr340	chr2	36452586	36453525
Olfr341	chr2	36479186	36480128
Olfr344	chr2	36568599	36569529
Olfr50	chr2	36793237	36794176
Olfr3	chr2	36812148	36813090
Olfr350	chr2	36850047	36850986
Olfr351	chr2	36859413	36860346
Olfr354	chr2	36906947	36907901
Olfr355	chr2	36927179	36928112
Olfr356	chr2	36937120	36938068
Olfr357	chr2	36996811	36997738
Olfr358	chr2	37004619	37005612
Olfr360	chr2	37068306	37069260
Olfr362	chr2	37104694	37105648
Olfr366	chr2	37219490	37220420
Olfml2a	chr2	38931979	38960585
Arl5a	chr2	52397950	52424874
Tbr1	chr2	61804452	61814113
Slc4a10	chr2	62046514	62326743
Klhl41	chr2	69670119	69684239
Metap1d	chr2	71453337	71525191
Atp5g3	chr2	73908446	73911326
4930445N08Rik	chr2	74579043	74584474
Hoxd9	chr2	74697762	74700208
Pde1a	chr2	79834452	80129658
Tfpi	chr2	84432859	84476775
4930443O20Rik	chr2	85073613	85086461
Olfr987	chr2	85330966	85331896
Olfr993	chr2	85413932	85414877
Olfr994	chr2	85429882	85430827
Olfr995	chr2	85438208	85439156
Fads2b	chr2	85484091	85518935
Olfr998	chr2	85590509	85591521
Olfr1000	chr2	85607963	85608908
Olfr1015	chr2	85785473	85786489
Olfr1020	chr2	85849419	85850498
Olfr1023	chr2	85886801	85887737
Gm52520	chr2	85958280	85964241
Olfr1040	chr2	86145790	86146732
Olfr1045	chr2	86197802	86198750
Olfr1047	chr2	86228009	86228969
Olfr1048	chr2	86235870	86236833
Olfr1049	chr2	86254764	86255691
Olfr1052	chr2	86297817	86298756
Olfr1053	chr2	86314342	86315285
Olfr1055	chr2	86346723	86347764
Olfr1056	chr2	86355358	86356437
Olfr1058	chr2	86385465	86386416
Olfr1065	chr2	86445012	86446004
Olfr228	chr2	86482798	86483740
Olfr1077-ps1	chr2	86525660	86528427
Olfr1095	chr2	86850769	86851696
Olfr1099	chr2	86958517	86959456
Olfr1104	chr2	87021609	87022542
Olfr1107	chr2	87071115	87072223
Olfr259	chr2	87107446	87108385
Olfr1112	chr2	87191688	87192645
Olfr1124	chr2	87434488	87435445
Olfr1128	chr2	87544606	87545542
Olfr1132	chr2	87634818	87635745
Olfr1140	chr2	87746160	87747180
Olfr1152	chr2	87867992	87868925
Olfr1153	chr2	87896176	87897133
Olfr1156	chr2	87949189	87950265
Olfr1162	chr2	88049677	88050622
Olfr1163	chr2	88070364	88071407
Olfr1164	chr2	88092854	88093966
Olfr1168	chr2	88184878	88185817
Olfr1170	chr2	88224079	88225030
Olfr1178	chr2	88391248	88392220
Olfr1186	chr2	88525500	88526590
Olfr1189	chr2	88591805	88592726
Olfr1197	chr2	88728652	88729597
Olfr1198	chr2	88745959	88746886
Olfr1200	chr2	88767302	88768313
Olfr1202	chr2	88814794	88818102
Olfr1205	chr2	88829756	88832042
Olfr1208	chr2	88896573	88897648
Olfr1212	chr2	88958467	88959403
Olfr1214	chr2	88987264	88988200
Olfr1217	chr2	89022994	89024099
Olfr1219	chr2	89074153	89075089
Olfr1220	chr2	89096937	89097963
Olfr1242	chr2	89493293	89494346
Olfr1243	chr2	89527490	89528408
Olfr1246	chr2	89590068	89591146
Olfr1248	chr2	89617167	89618245
Olfr1249	chr2	89629939	89630896
Olfr1251	chr2	89666927	89667884
Olfr1252	chr2	89721164	89722109
Olfr1253	chr2	89751869	89752826
Olfr1257	chr2	89880827	89881757
Olfr1264	chr2	90021137	90022064
Olfr1265	chr2	90036920	90037850
Olfr140	chr2	90051413	90052322
Olfr1269	chr2	90118666	90119596
Olfr142	chr2	90252068	90252986
Olfr1272	chr2	90281646	90282573
Mdk	chr2	91929804	91932297
Gm13889	chr2	93955809	93957100
Iftap	chr2	101560778	101629031
4930547E08Rik	chr2	103804451	103810622
Gm38521	chr2	105017120	105020725
Arl14ep	chr2	106962528	106974397
Fshb	chr2	107055985	107059651
Ano3	chr2	110655200	110950244
Olfr1275	chr2	111230852	111231791
Olfr1277	chr2	111269453	111270365
Olfr1283	chr2	111368633	111369551
Olfr1287	chr2	111449141	111450059
Olfr1288	chr2	111478785	111479724
Olfr1289	chr2	111483431	111484328
Olfr1294	chr2	111537348	111538287
Olfr1295	chr2	111564503	111565442
Olfr1298	chr2	111645056	111645995
Olfr1299	chr2	111661452	111665166
Olfr1301	chr2	111754250	111755189
Olfr1302	chr2	111780312	111781260
Olfr1303	chr2	111813785	111814724
Olfr1308	chr2	111960108	111961071
Olfr1309	chr2	111983133	111984096
Olfr1311	chr2	112020913	112021852
Olfr1314	chr2	112091760	112092699
Emc4	chr2	112363018	112368027
3110099E03Rik	chr2	115493512	115512201
H3f3c	chr2	119665115	119666152
Lrrc57	chr2	120604237	120609508
Terb2	chr2	122186271	122206393
Bloc1s6os	chr2	122732937	122738362
Adra2b	chr2	127363178	127367221
Mtln	chr2	127791381	127792488
Gm14010	chr2	128422685	128424567
Ebf4	chr2	130295938	130370481
Mavs	chr2	131234062	131248024
Snap25	chr2	136713449	136782428
Snrpb2	chr2	143063068	143072052
Smim26	chr2	144594064	144595366
Cd93	chr2	148436650	148443535
Cst9	chr2	148835146	148838737
Syndig1	chr2	149830782	150004392
Gm30478	chr2	151127463	151142496
Gm14167	chr2	151540725	151542471
Trib3	chr2	152337424	152344060
Sox12	chr2	152393611	152398046
Defb20	chr2	152477062	152479934
Defb26	chr2	152507755	152511736
Defb28	chr2	152518254	152521447
Asxl1	chr2	153345829	153404007
Bpifb9a	chr2	154257878	154271243
Bpifb9b	chr2	154307243	154320642
Dynlrb1	chr2	155236532	155250277
Snhg17	chr2	158353699	158361522
Ppp1r16b	chr2	158666732	158766334
2900093K20Rik	chr2	163419770	163420361
E130018N17Rik	chr2	168152602	168154513
Mocs3	chr2	168230621	168232303
1700028P15Rik	chr2	171956878	171962799
Ppp4r1l-ps	chr2	173579319	173659539
Gm14393	chr2	175061548	175067769
Zfp971	chr2	178023283	178035859
4921531C22Rik	chr2	179976852	179979013
Ogfr	chr2	180589406	180595837
Lkaaear1	chr2	181696794	181698442
Polr3k	chr2	181864359	181870826
1700008P02Rik	chr3	6615412	6620443
1700010I02Rik	chr3	7925302	7954887
Impa1	chr3	10311955	10331439
Zfand1	chr3	10339955	10351317
Gm10745	chr3	11823228	11844359
Gm9733	chr3	15296550	15332302
Sirpb1a	chr3	15371826	15426427
Sirpb1b	chr3	15495753	15575065
Sirpb1c	chr3	15795146	15848487
Gm5150	chr3	15948069	16006332
Cypt12	chr3	17948443	17948952
4930433B08Rik	chr3	18468284	18480477
Gm30789	chr3	18621537	18643095
Cpa3	chr3	20215615	20242181
Gm32738	chr3	27482498	27484243
Gm38505	chr3	34298172	34351698
Mccc1os	chr3	35999912	36008828
Cetn4	chr3	37308626	37312446
Spry1	chr3	37639946	37644599
Nbea	chr3	55625197	56183701
4933417G07Rik	chr3	55847104	55848065
Gm16527	chr3	59777793	59846817
Aadacl2	chr3	60006742	60025420
Aadac	chr3	60031787	60040157
Sucnr1	chr3	60081868	60087566
Rap2b	chr3	61364506	61368703
Vmn2r1	chr3	64054586	64105735
Vmn2r2	chr3	64116431	64140543
Vmn2r4	chr3	64388560	64415320
Vmn2r5	chr3	64490820	64509735
Kcnab1	chr3	64949211	65378225
Mlf1	chr3	67374096	67400000
Gm35584	chr3	68761494	68762673
Smc4	chr3	69004737	69034623
Gm6634	chr3	70772378	70807291
Bche	chr3	73635808	73708415
Gm36069	chr3	74105273	74126434
Fstl5	chr3	76074560	76710005
Glrb	chr3	80843598	80913660
Tdo2	chr3	81958413	81975728
Cd1d2	chr3	86986585	86989532
Bglap2	chr3	88377735	88378701
Khdc4	chr3	88685786	88712933
Krtcap2	chr3	89246437	89249729
Lenep	chr3	89401895	89402650
1700094D03Rik	chr3	90062807	90068347
Jtb	chr3	90231596	90235840
S100a13	chr3	90514434	90524581
S100a14	chr3	90526848	90528835
S100a16	chr3	90537253	90543151
S100a9	chr3	90692629	90695721
Lce1a2	chr3	92668612	92670315
Lce1c	chr3	92679246	92680918
Lce1k	chr3	92806290	92807891
Gm16740	chr3	95217456	95226658
Mllt11	chr3	95218543	95228677
Gm4349	chr3	95427348	95431085
Aph1a	chr3	95893920	95898592
Car14	chr3	95897767	95904685
Gm9054	chr3	95985509	95986967
Bola1	chr3	96196587	96197586
H4c14	chr3	96262933	96263317
Zfp697	chr3	98382480	98431949
Hsd3b2	chr3	98711106	98724543
Hsd3b3	chr3	98741475	98763128
Hsd3b6	chr3	98805503	98814443
Gm12440	chr3	99049821	99053742
Tshb	chr3	102777397	102782714
Dclre1b	chr3	103800604	103809387
Ap4b1	chr3	103809516	103822025
Bcl2l15	chr3	103832695	103854618
Pifo	chr3	105996956	106014646
Chil5	chr3	106016918	106032895
Chia1	chr3	106113381	106132116
Chil4	chr3	106201490	106219479
Lrif1	chr3	106684986	106736576
Cd53	chr3	106758860	106790149
Kcna3	chr3	107036161	107038129
Gstm5	chr3	107895853	107898685
Gstm3	chr3	107963695	107969174
Gpr61	chr3	108148320	108154932
Amy2b	chr3	113147655	113156727
Amy1	chr3	113555951	113577750
Plppr5	chr3	117575226	117689508
Dnttip2	chr3	122274413	122285271
Gimd1	chr3	132629845	132647782
Ppp3ca	chr3	136670065	136937727
Dnajb14	chr3	137867674	137908931
Adh6-ps1	chr3	138374120	138388291
Gm32693	chr3	139777152	139780759
Pdha2	chr3	141210003	141212355
Gbp5	chr3	142496933	142522344
Gbp3	chr3	142560043	142573213
Gbp2b	chr3	142594846	142619176
Clca4c-ps	chr3	144879321	144896011
Clca4b	chr3	144910920	144932529
Ccn1	chr3	145646970	145649985
Gm1653	chr3	149274736	149279980
Adgrl4	chr3	151437881	151545081
4930592C13Rik	chr3	157527514	157534090
Cth	chr3	157894247	157925063
Srsf11	chr3	158010918	158036606
Gm20752	chr3	159076363	159308080
Depdc1a	chr3	159495432	159529955
Rpe65	chr3	159599180	159625307
Sdr16c6	chr4	4056665	4077514
Bpnt2	chr4	4762483	4793306
4930448K20Rik	chr4	9915964	9917397
2610301B20Rik	chr4	10874497	10899423
Gem	chr4	11704446	11714993
Tmem67	chr4	12039355	12088007
Rbm12b1	chr4	12140116	12146746
Atp6v0d2	chr4	19876837	19922566
Ggh	chr4	20042051	20066111
Nkain3	chr4	20118873	20778668
Gm42262	chr4	22769754	22835496
Ndufaf4	chr4	24898082	24905001
4930556G01Rik	chr4	30664595	30855744
4933421O10Rik	chr4	33027138	33031323
Spaca1	chr4	34024871	34050065
Cga	chr4	34893778	34907374
Gm12381	chr4	38571666	38855483
Bag1	chr4	40936397	40948294
Gm46891	chr4	41314341	41321287
Fam219aos	chr4	41517436	41518929
Fam219a	chr4	41517690	41569538
Arid3c	chr4	41723835	41731142
Il11ra1	chr4	41760442	41769473
1700022I11Rik	chr4	42969945	42974325
Fam166b	chr4	43427013	43429134
Cd72	chr4	43447723	43454626
Msmp	chr4	43583215	43584494
Fam221b	chr4	43659621	43668859
Olfr71	chr4	43705627	43706566
Olfr159	chr4	43770049	43771009
Olfr29-ps1	chr4	43781364	43782327
Olfr157	chr4	43834751	43836517
Gm12678	chr4	44943732	44949132
1700055D18Rik	chr4	45012809	45014351
Tomm5	chr4	45105209	45108113
Slc25a51	chr4	45395923	45408766
Invs	chr4	48279759	48431953
Msantd3	chr4	48539945	48561920
Grin3a	chr4	49661610	49845769
Ppp3r2	chr4	49678746	49681983
C630028M04Rik	chr4	51968093	52051110
Smc2os	chr4	52430283	52438964
Nipsnap3a	chr4	52989283	53000854
4930522O17Rik	chr4	53246195	53251120
Olfr267	chr4	58784778	58785720
Mup5	chr4	61831318	61835180
Mup3	chr4	62083475	62087317
Mup21	chr4	62147831	62150841
Zfp37	chr4	62189536	62208546
Slc31a2	chr4	62286428	62298412
Slc31a1	chr4	62360700	62391769
Alad	chr4	62505983	62520063
4933430I17Rik	chr4	62525368	62547994
Gm11213	chr4	63596900	63605261
Tex48	chr4	63607088	63622433
Gm11482	chr4	63634420	63639478
Gm11487	chr4	73401031	73405072
Rasef	chr4	73714578	73790602
2310002L09Rik	chr4	73939370	73950846
Frmd3	chr4	74013602	74202214
Dmac1	chr4	75277350	75278292
A430085M09Rik	chr4	78594046	78597484
Gm5860	chr4	82065379	82102807
Gm12415	chr4	84741474	84744615
Slc24a2	chr4	86983125	87230540
Ifna12	chr4	88602579	88603376
Cdkn2b	chr4	89306288	89311032
Cyp2j5	chr4	96627431	96664119
Pgm1	chr4	99929450	99987294
Pramel19	chr4	101940406	101943183
Gm12789	chr4	101986839	101990231
Wdr78	chr4	103038064	103114299
Slc35d1	chr4	103170650	103215176
4930456L15Rik	chr4	103290958	103311832
C8b	chr4	104766316	104804548
Mroh7	chr4	106680416	106727930
Cyb5rl	chr4	107066993	107088007
Dio1	chr4	107291464	107307168
Dmrtb1	chr4	107676289	107684230
Gpx7	chr4	108400216	108406713
Tut4	chr4	108459409	108559415
Btf3l4	chr4	108814294	108834302
Gm33070	chr4	110152668	110156841
Agbl4	chr4	110397697	111664324
Skint8	chr4	111919554	111950356
Skint1	chr4	112006268	112029538
Skint4	chr4	112072015	112168076
Skint3	chr4	112232244	112300468
Skint9	chr4	112385968	112433985
Skint10	chr4	112710829	112774861
Skint6	chr4	112804615	113286973
Skint5	chr4	113477890	113999503
Skint11	chr4	114163383	114245028
Cyp4a12a	chr4	115299045	115332815
Cyp4a12b	chr4	115411623	115439034
Cyp4a14	chr4	115486199	115496141
Uqcrh	chr4	116066964	116075070
1700042G07Rik	chr4	116173371	116174297
Tmem69	chr4	116551527	116555943
Toe1	chr4	116804002	116807559
9530034E10Rik	chr4	117975033	117993977
Cfap57	chr4	118554550	118620785
Olfr1339	chr4	118734530	118735478
Olfr1337	chr4	118781635	118782586
Olfr1335	chr4	118808854	118809862
Olfr1333	chr4	118829484	118830438
Olfr1330	chr4	118893084	118894032
Ccdc30	chr4	119322892	119415521
Zmynd12	chr4	119422683	119453899
Frg2f1	chr4	119530314	119538769
Guca2a	chr4	119637731	119639465
Gm12888	chr4	121316315	121324917
Gm12886	chr4	121414734	121423099
Gm12887	chr4	121614003	121622125
Dnali1	chr4	125055338	125065657
Lsm10	chr4	126096652	126098584
Sh3d21	chr4	126150601	126163341
Ago1	chr4	126435012	126468631
Tssk3	chr4	129489007	129490770
Col16a1	chr4	130047839	130099277
A930031H19Rik	chr4	131000831	131010474
Ptpru	chr4	131768456	131838278
Ythdf2	chr4	132184915	132212256
Rcc1	chr4	132331918	132345750
Sesn2	chr4	132492806	132510456
Gpr3	chr4	133209339	133212536
Tent5b	chr4	133480132	133487940
Trnp1	chr4	133491099	133498550
Gm42323	chr4	133512873	133519858
Kdf1	chr4	133518962	133530790
Pigv	chr4	133661424	133673166
Dhdds	chr4	133969028	134000882
Lin28a	chr4	134003329	134018816
Stpg1	chr4	135495986	135537803
Srsf10	chr4	135856070	135869899
Id3	chr4	136143821	136145392
Gm16287	chr4	139175406	139180655
Cplane2	chr4	141213955	141220114
Ctrc	chr4	141838239	141846359
Pramel21	chr4	143615002	143618595
Pramel11	chr4	143894236	143900380
Pramel14	chr4	143991126	143994369
Oog3	chr4	144157555	144162651
Pramel29	chr4	144206761	144213017
Aadacl4	chr4	144613706	144623398
Smarca5-ps	chr4	145464209	145467961
Zfp990	chr4	145510758	145538251
Gm13212	chr4	145585199	145625343
1700095A21Rik	chr4	146519038	146546873
4933438K21Rik	chr4	147063365	147068436
Zfp982	chr4	147443113	147516064
Zfp985	chr4	147553276	147585201
2510039O18Rik	chr4	147940894	147947314
Nppa	chr4	148000721	148002074
Fbxo6	chr4	148145715	148152135
Ube4bos3	chr4	149334638	149335912
Rbp7	chr4	149449701	149454968
Thap3	chr4	151982637	151988986
Phf13	chr4	151989630	151996179
Zbtb48	chr4	152019773	152027612
Nphp4	chr4	152476705	152563184
BC039966	chr4	153948454	153950476
Tnfrsf14	chr4	154922209	154928077
Atad3aos	chr4	155761191	155763560
C1qtnf12	chr4	155962311	155966629
Ttll10	chr4	156034836	156050817
Gm13648	chr4	156052715	156059802
Cyp51	chr5	4080673	4104697
Mterf1b	chr5	4192366	4197651
4933402N22Rik	chr5	11918042	11922804
Sema3a	chr5	13396783	13603485
Speer3	chr5	13791618	13796819
Gm21083	chr5	15577292	15582092
4930519H02Rik	chr5	15863927	15883766
Speer4f1	chr5	17476121	17480936
Gm31752	chr5	18481694	18495282
A630072M18Rik	chr5	20950988	20956398
Slc26a5	chr5	21809000	21865604
Abcf2	chr5	24565340	24577467
Gm10471	chr5	26082171	26089264
Gm17695	chr5	27952035	27977335
Mapre3	chr5	30814640	30866106
Fndc4	chr5	31292241	31295932
AI839979	chr5	31569591	31571397
Plb1	chr5	32239083	32364356
Cfap99	chr5	34288664	34328431
Hgfac	chr5	35041508	35048461
Htra3	chr5	35652025	35679780
Psapl1	chr5	36204020	36206567
Evc2	chr5	37338477	37425054
4930513D17Rik	chr5	39461748	39603574
Gm35191	chr5	39975670	39985628
Cc2d2a	chr5	43662378	43740970
4930405L22Rik	chr5	45926821	45932409
Slit2	chr5	47983154	48307736
Gm36814	chr5	50526938	50543590
Kctd8	chr5	69109284	69341709
Zar1	chr5	72577113	72581084
Slc10a4	chr5	73006903	73012955
1700025M24Rik	chr5	73268579	73284184
Rasl11b	chr5	74195325	74199477
Gsx2	chr5	75075600	75077893
Gm7271	chr5	76484076	76516628
Srp72	chr5	76974700	76999935
1700017L05Rik	chr5	77465487	77468857
1700031L13Rik	chr5	82122426	82124713
Tecrl	chr5	83278121	83355195
Epha5	chr5	84054764	84417382
Tmprss11f	chr5	86521225	86632424
Ugt2b5	chr5	87124946	87140340
Ugt2b38	chr5	87409939	87424203
Sult1d1	chr5	87554649	87569006
Gm7337	chr5	87850358	87853012
1700066N21Rik	chr5	87908587	87979351
Smr3a	chr5	88002524	88008534
Smr2	chr5	88086555	88109053
Gm42107	chr5	88563439	88565558
Gm7056	chr5	89616435	89622611
Gm19619	chr5	91257570	91283076
Gm3286	chr5	95510741	95522402
Gbp8	chr5	105014152	105053561
Gbp4	chr5	105115766	105139586
Gm32921	chr5	106321339	106323219
9330198I05Rik	chr5	108354894	108363865
Slc26a1	chr5	108669880	108675365
Tmed11	chr5	108777234	108795363
Vmn2r8	chr5	108797192	108808754
Vmn2r12	chr5	109085848	109097864
Vmn2r13	chr5	109156022	109192107
Vmn2r15	chr5	109286268	109297556
Vmn2r16	chr5	109330380	109364481
Vmn2r17	chr5	109420012	109453387
P2rx2	chr5	110339811	110343149
Mvk	chr5	114444268	114460590
Trpv4	chr5	114622153	114658421
Mir6240	chr5	114851947	114852064
Cox6a1	chr5	115345651	115348958
Hrk	chr5	118169763	118189478
Tbx3	chr5	119670861	119684724
Iqcd	chr5	120589022	120607113
Rad9b	chr5	122323223	122354205
Ogfod2	chr5	124112320	124115480
Gtf2ird2	chr5	134184037	134218143
Gtf2i	chr5	134237831	134314760
Cldn13	chr5	134914249	134915530
Cldn4	chr5	134945123	134946934
Wbscr25	chr5	134987432	135001350
Fzd9	chr5	135248937	135251047
Ccl26	chr5	135560447	135563569
Styxl1	chr5	135747219	135778385
Pcolce	chr5	137605106	137611404
Sap25	chr5	137641472	137642902
Pilrb1	chr5	137852146	137858049
Pilrb2	chr5	137865820	137871758
Cops6	chr5	138161101	138163984
Lamtor4	chr5	138255481	138259395
Gm10874	chr5	138363718	138388287
Zfp157	chr5	138441475	138460694
Iqce	chr5	140663504	140702378
Actb	chr5	142903114	142906754
D130017N08Rik	chr5	143758353	143764942
Ocm	chr5	144019806	144050609
Dmrt1i	chr5	144357922	144361005
Cyp3a57	chr5	145345268	145390926
Cyp3a16	chr5	145436308	145469723
Cyp3a44	chr5	145773982	145805874
Cyp3a59	chr5	146079257	146113283
Cdk8	chr5	146231249	146302874
Gpr12	chr5	146582149	146585239
Gm10858	chr5	146895039	146897097
Urad	chr5	147314983	147322440
Gm26597	chr5	147399553	147401919
2210417A02Rik	chr5	148741839	148743139
Gm42788	chr5	149144262	149153540
Kl	chr5	150952606	150993817
1700028E10Rik	chr5	151368674	151414083
Vmn2r18	chr5	151561660	151605767
Gm19272	chr6	7301918	7379577
A430035B10Rik	chr6	8507058	8509161
1700016P04Rik	chr6	13413336	13415996
Lsm8	chr6	18848634	18854052
4930524B17Rik	chr6	19247898	19278843
4930554P06Rik	chr6	23180480	23181515
Ndufa5	chr6	24518663	24527690
Hyal6	chr6	24733244	24745452
Opn1sw	chr6	29376670	29380513
Gm13861	chr6	34651353	34653915
Ptn	chr6	36714928	36810179
Gm33318	chr6	37442509	37447405
Zc3hav1l	chr6	38287393	38299259
Tas2r108	chr6	40493591	40494485
Olfr461	chr6	40544035	40544977
Tas2r138	chr6	40612314	40613310
Moxd2	chr6	40878793	40887494
Prss3	chr6	41373758	41377613
Prss1	chr6	41458929	41463786
Prss2	chr6	41521775	41525079
Olfr459	chr6	41771352	41772297
Pip	chr6	41847548	41852065
Sval3	chr6	41968139	41973090
Sva	chr6	42038393	42042851
Olfr456	chr6	42486162	42487214
Olfr455	chr6	42538066	42539020
Tcaf1	chr6	42668001	42710115
Olfr453	chr6	42744038	42744992
Olfr38	chr6	42762053	42763007
1700024N05Rik	chr6	43162453	43174858
Zfp786	chr6	47819265	47830505
Gimap6	chr6	48701582	48708244
Gimap7	chr6	48718620	48724636
Cycs	chr6	50562562	50566569
Hnrnpa2b1	chr6	51460434	51469894
Cbx3	chr6	51470615	51483704
Evx1os	chr6	52308388	52314832
Vmn1r8	chr6	57035912	57037125
Vmn1r11	chr6	57137352	57138252
Vmn1r17	chr6	57360466	57361378
Vmn1r18	chr6	57389667	57390567
Vmn1r19	chr6	57404463	57405390
Pyurf	chr6	57684738	57692078
Vmn1r21	chr6	57843563	57844457
Vmn1r26	chr6	58008182	58009202
Gm35386	chr6	60586771	60591672
Vmn1r34	chr6	66636822	66637752
Vmn1r35	chr6	66678793	66679684
Vmn1r38	chr6	66776221	66777130
4933431G14Rik	chr6	72120212	72123197
Mat2a	chr6	72432795	72439556
Reg3d	chr6	78375873	78378865
Reg3a	chr6	78380708	78383839
Reg2	chr6	78405154	78408099
Reg1	chr6	78425982	78428668
Wbp1	chr6	83119043	83121461
Rtkn	chr6	83135807	83152579
Mthfd2	chr6	83305703	83317604
Emx1	chr6	85187930	85204463
Nat8f6	chr6	85808050	85809877
Fam136a	chr6	86365470	86370058
1810020O05Rik	chr6	87675590	87722747
Gm5577	chr6	87981682	87984180
Kbtbd12	chr6	88545116	88627429
Vmn1r41	chr6	89740887	89747414
Vmn1r42	chr6	89844517	89845615
Vmn1r53	chr6	90223316	90224438
Lsm3	chr6	91516034	91522620
Tafa1	chr6	96113153	96657198
Cntn6	chr6	104493043	104863405
Cntn4	chr6	105677666	106700135
Lrrn1	chr6	107529725	107570228
Olfr212	chr6	116506515	116517965
Hdhd5	chr6	120509493	120531299
Gm10319	chr6	122136627	122150958
Clec4b1	chr6	123049961	123071555
Vmn2r24	chr6	123778970	123816280
Vmn2r25	chr6	123822813	123853190
Vmn2r26	chr6	124024757	124062035
C1rl	chr6	124493112	124510643
Emg1	chr6	124704369	124712178
Klrb1	chr6	128706095	128723097
Klrb1c	chr6	128778484	128788641
Klrb1f	chr6	129045900	129057471
Klrb1-ps1	chr6	129116517	129129446
Clec2d	chr6	129180614	129186535
Cd69	chr6	129267323	129275369
Styk1	chr6	131299143	131313827
Gm6619	chr6	131486405	131491493
Gm8882	chr6	132361104	132364134
Tas2r136	chr6	132777178	132778162
Tas2r131	chr6	132956911	132957844
Tas2r109	chr6	132980014	132980965
Tas2r103	chr6	133036162	133037101
Gm5885	chr6	133529188	133532762
Cdkn1b	chr6	134920400	134925525
Mgst1	chr6	138140526	138156754
Slco1b2	chr6	141629517	141686646
Gm5724	chr6	141707695	141778119
Gm6614	chr6	141972195	142008745
Lrmp	chr6	145115635	145174928
Gm15767	chr6	147242214	147243801
1700049E15Rik	chr6	147690240	147702374
4930528G23Rik	chr6	148659977	148678000
Dennd5b	chr6	148988068	149101680
Etfbkmt	chr6	149141512	149151170
Bicd1	chr6	149408983	149563326
Gm21814	chr6	149566081	149586163
Oscar	chr7	3609814	3616157
Lilra6	chr7	3908279	3915501
D030047H15Rik	chr7	4126339	4136926
Nat14	chr7	4922250	4925006
Zfp784	chr7	5034445	5038446
Vmn1r55	chr7	5146489	5147422
Vmn1r57	chr7	5220477	5221410
Vmn1r58	chr7	5408889	5413145
Vmn1r59	chr7	5453826	5454759
Vmn1r186	chr7	5675321	5676224
Vmn1r64	chr7	5883579	5884542
Zfp667	chr7	6286579	6307883
Zfp583	chr7	6315664	6330434
Olfr1346	chr7	6474111	6475053
Olfr1350	chr7	6569992	6570919
Zik1	chr7	10487223	10495381
Vmn1r70	chr7	10633586	10634483
Vmn1r74	chr7	11846774	11847689
Vmn1r75	chr7	11880342	11881260
Vmn1r76	chr7	11930310	11931285
Vmn1r80	chr7	12192964	12193891
Vmn1r84	chr7	12361807	12362764
Zfp551	chr7	12415148	12422491
Chmp2a	chr7	13032005	13034777
Vmn1r88	chr7	13177718	13178669
Vmn1r89	chr7	13219338	13220289
Bsph1	chr7	13450840	13473450
Bsph2	chr7	13554865	13571067
Sult2a5	chr7	13623966	13670807
Sult2a3	chr7	14067554	14123048
Sult2a6	chr7	14222402	14254870
Sult2a8	chr7	14410685	14446587
Sult2a7	chr7	14465050	14493023
Obox7	chr7	14659707	14665996
Obox3	chr7	15625305	15639777
Pnmal1	chr7	16959678	16964607
Psg16	chr7	17074039	17133450
Gm5155	chr7	17871765	17919038
Ceacam11	chr7	17972166	17978556
Ceacam13	chr7	18009888	18019220
Psg25	chr7	18519701	18532227
Psg23	chr7	18606342	18616501
Psg21	chr7	18646653	18656725
Psg19	chr7	18789124	18798510
Gpr4	chr7	19212537	19224176
Ppp1r13l	chr7	19361215	19378533
Tomm40	chr7	19701312	19715429
Vmn1r174	chr7	23753910	23754852
Vmn1r183	chr7	24054773	24055691
Lypd5	chr7	24349195	24354247
Cyp2b9	chr7	26173408	26210660
Vmn1r184	chr7	26266830	26267775
Cyp2b19	chr7	26757141	26772630
Mia	chr7	27179740	27181149
Numbl	chr7	27258760	27282150
Zfp607b	chr7	27674660	27706482
Gm10046	chr7	27765672	27770972
Zfp607a	chr7	27860584	27880825
Zfp974	chr7	27905413	27929458
Zfp850	chr7	27984470	28014115
Lrfn1	chr7	28452237	28467548
Ccer2	chr7	28756173	28758964
Rinl	chr7	28788968	28798966
Ech1	chr7	28825337	28832239
Eif3k	chr7	28971371	28981888
Zfp568	chr7	29983954	30028282
Gm5113	chr7	30169874	30182324
Thap8	chr7	30280093	30290237
Clip3	chr7	30291694	30308367
Syne4	chr7	30314815	30319045
Arhgap33	chr7	30522225	30535060
Zbtb32	chr7	30589680	30598909
Hamp2	chr7	30922371	30924181
Scgb2b1	chr7	31263735	31265935
Scgb2b2	chr7	31302768	31304977
Scgb2b7	chr7	31703778	31705754
Scgb2b12	chr7	32325285	32327245
Scgb2b19	chr7	33278365	33280341
Scgb1b19	chr7	33287306	33288491
Scgb2b20	chr7	33364342	33366319
Scgb2b21	chr7	33518487	33520455
Scgb1b24	chr7	33743782	33745106
Cebpg	chr7	35046421	35056566
Gm17102	chr7	41393697	41397453
Vmn2r57	chr7	41399731	41448641
Vmn2r-ps54	chr7	41668013	41727193
Vmn2r58	chr7	41836880	41872670
Zfp719	chr7	43579585	43593710
Klk1b24	chr7	44188235	44192451
1700028J19Rik	chr7	44229929	44236122
Acp4	chr7	44253086	44257204
Gm18905	chr7	44267616	44273158
Aspdh	chr7	44465434	44467751
5430431A17Rik	chr7	44484516	44485413
Tsks	chr7	44943239	44958037
Rras	chr7	45017941	45021646
Prrg2	chr7	45053606	45061652
Pih1d1	chr7	45154302	45160064
Lhb	chr7	45420945	45421854
Bax	chr7	45461694	45466898
Hsd17b14	chr7	45554927	45567321
Izumo1	chr7	45621810	45627242
Spaca4	chr7	45725106	45725816
Gm5897	chr7	45782931	45784467
Kcnj14	chr7	45816466	45824747
Grwd1	chr7	45825222	45830789
Saa1	chr7	46740496	46742980
Saa2	chr7	46751832	46754313
Mrgpra1	chr7	47334874	47354240
Mrgpra4	chr7	47980793	47982296
Mrgprb1	chr7	48444112	48456342
Mrgprx2	chr7	48478618	48499270
E2f8	chr7	48866428	48881596
Nell1	chr7	49975349	50863289
4933405O20Rik	chr7	50599189	50600528
A230056P14Rik	chr7	55962530	55980096
Nipa1	chr7	55978483	56019600
Gabrg3	chr7	56716462	57387215
Gabra5	chr7	57407668	57510059
Gabrb3	chr7	57590517	57828801
A230057D06Rik	chr7	61705849	61927574
A330076H08Rik	chr7	61943894	61982355
Gm6567	chr7	73097751	73102068
Gm4971	chr7	73685491	73686563
Mrps11	chr7	78783130	78792988
Det1	chr7	78827473	78847211
Gm44851	chr7	80404439	80406585
Saxo2	chr7	82632959	82648528
2610206C17Rik	chr7	84689639	84776549
Olfr290	chr7	84915780	84916728
Vmn2r65	chr7	84940168	84964009
Vmn2r66	chr7	84994644	85012020
Vmn2r67	chr7	85136239	85155902
Vmn2r75	chr7	86148041	86171724
Vmn2r76	chr7	86225205	86246201
Olfr310	chr7	86268729	86269811
Olfr305	chr7	86363375	86364335
Olfr299	chr7	86465412	86466405
Olfr294	chr7	86615635	86616643
Olfr293	chr7	86663663	86664674
Folh1	chr7	86718975	86775864
Vmn2r79	chr7	86996464	87037968
Thap12	chr7	98703246	98718061
Xrra1	chr7	99859217	99917824
Coa4	chr7	100537099	100539812
Folr2	chr7	101839987	101857190
Olfr543	chr7	102476772	102477902
Olfr556	chr7	102669900	102670923
Olfr33	chr7	102713454	102714411
Olfr566	chr7	102856320	102858765
Olfr569	chr7	102887206	102888151
Olfr571	chr7	102908868	102909837
Olfr582	chr7	103041480	103042440
Olfr585	chr7	103097742	103098699
Olfr589	chr7	103154791	103155745
Olfr605	chr7	103442139	103443150
Olfr617	chr7	103584023	103584980
Olfr618	chr7	103597317	103598274
Olfr620	chr7	103611409	103612351
Olfr624	chr7	103670102	103671029
Hbb-bh2	chr7	103839123	103840521
Olfr638	chr7	104003258	104004224
Trim5	chr7	104264447	104288106
Trim30c	chr7	104379116	104400778
Trim30a	chr7	104409025	104465193
Trim30e-ps1	chr7	104532958	104535361
Olfr651	chr7	104552883	104553952
Olfr652	chr7	104564151	104565212
Olfr653	chr7	104579623	104580669
Olfr654	chr7	104587718	104588874
Olfr656	chr7	104617656	104618646
Olfr663	chr7	104703568	104704603
Usp17le	chr7	104768048	104777470
Olfr665	chr7	104880708	104881659
Olfr666	chr7	104892669	104893626
Olfr667	chr7	104916313	104917294
Olfr669	chr7	104938527	104939481
Olfr671	chr7	104975041	104975983
Olfr675	chr7	105024024	105024966
Olfr683	chr7	105143349	105144309
Olfr690	chr7	105329216	105330278
Hpx	chr7	105591610	105600116
Dnhd1	chr7	105650775	105721800
Gm4759	chr7	106421549	106441073
Olfr693	chr7	106677533	106678485
Olfr694	chr7	106688781	106689729
Olfr703	chr7	106844612	106845572
Olfr704	chr7	106864981	106865929
Olfr705	chr7	106873292	106874243
Olfr707	chr7	106891183	106892107
Olfr714	chr7	107073829	107074783
Olfr715b	chr7	107105911	107106859
Olfr472	chr7	107902718	107903651
Olfr474	chr7	107954642	107955575
Olfr480	chr7	108065767	108066795
Olfr485	chr7	108158917	108159871
Olfr493	chr7	108346034	108346979
Olfr495	chr7	108395121	108396114
Olfr497	chr7	108422572	108423517
Olfr502	chr7	108523003	108523948
Olfr503	chr7	108544526	108545498
Olfr504	chr7	108564836	108565793
Olfr506	chr7	108612308	108613253
Olfr509	chr7	108645608	108646574
Olfr512	chr7	108713354	108714335
Olfr514	chr7	108825064	108825997
Olfr517	chr7	108868207	108869152
Olfr518	chr7	108880602	108881604
Nrip3	chr7	109758055	109781545
Dennd5a	chr7	109893780	109960470
Psma1	chr7	114264549	114276116
Calca	chr7	114631477	114636357
Nucb2	chr7	116504368	116540588
Acsm1	chr7	119617811	119662515
Acsm3	chr7	119760922	119784896
Pdzd9	chr7	120659295	120670343
4933440M02Rik	chr7	125331781	125349786
4930571K23Rik	chr7	125368860	125371013
Lat	chr7	126363827	126369568
Cln3	chr7	126571206	126585817
Bola2	chr7	126695999	126696693
4930451I11Rik	chr7	126830473	126831496
Tmem219	chr7	126886219	126922906
Vkorc1	chr7	127893062	127895617
Gm4265	chr7	129962164	129978669
Olfr530	chr7	140372684	140373608
Olfr535	chr7	140492639	140493578
Olfr53	chr7	140646451	140652919
Olfr539	chr7	140667288	140668248
BC024386	chr7	140906020	140907983
Gm39115	chr7	142134942	142136083
Krtap5-5	chr7	142228794	142229971
Gm2431	chr7	142257646	142258380
Krtap5-1	chr7	142296376	142297134
Krtap5-4	chr7	142303501	142304503
Mrpl23	chr7	142533031	142540744
Mcemp1	chr8	3665761	3668905
Prr36	chr8	4209542	4217312
Lig4	chr8	9970019	9977680
Gm6524	chr8	11692981	11694514
Grk1	chr8	13405080	13421949
AF366264	chr8	13835230	13838565
Defb40	chr8	18974915	18978221
Defb37	chr8	18986232	18991055
Defb38	chr8	19023403	19026568
Defb34	chr8	19123751	19126540
Defb4	chr8	19198703	19201547
Defa-ps12	chr8	19210461	19212760
Defb6	chr8	19225477	19228209
Defb5	chr8	19247591	19250828
Defa-ps13	chr8	19300676	19304794
Defb7	chr8	19495096	19497775
Gm6040	chr8	20916489	20922071
Defa27	chr8	21315545	21316387
Defa-ps1	chr8	21695011	21695853
Defa24	chr8	21734493	21735471
Defb1	chr8	21776554	21795185
Ikbkb	chr8	22659204	22706583
Adam5	chr8	24727092	24824369
Erlin2	chr8	27023370	27039435
Gm9731	chr8	27296044	27297200
7420700N18Rik	chr8	31367748	31382438
Gsr	chr8	33653237	33698162
Msr1	chr8	39581699	39642678
1700029J07Rik	chr8	45953601	45975252
Ing2	chr8	47667177	47675159
Spata4	chr8	54600780	54610098
Adam29	chr8	55870911	55906964
D130040H23Rik	chr8	69271103	69303377
Armc6	chr8	70220192	70234422
1700026F02Rik	chr8	71006727	71026755
Abhd8	chr8	71456699	71463657
Tmem221	chr8	71554302	71558871
Zfp882	chr8	71908605	71918851
Olfr373	chr8	72099761	72100706
Large1	chr8	72814597	73353540
Iqcm	chr8	75448693	75984507
0610038B21Rik	chr8	77517055	77518578
1700092C02Rik	chr8	77624171	77628956
Pkn1	chr8	83669761	83699179
Samd1	chr8	83997515	84000407
Nanos3	chr8	84173732	84176552
Klf1	chr8	84901981	84905289
Prdx2	chr8	84969621	84974810
Cks1brt	chr8	85151923	85173622
4930535O05Rik	chr8	87458437	87459437
Gm19872	chr8	87460518	87463792
Setd6	chr8	95715912	95719007
4930513N10Rik	chr8	95806829	95821728
Gm15679	chr8	99011886	99032741
4931428F04Rik	chr8	105280408	105289528
E2f4	chr8	105297662	105305370
Gm5914	chr8	105624335	105637474
4930506A18Rik	chr8	106282228	106335754
1110028F18Rik	chr8	106587142	106594820
Gm39244	chr8	108527630	108537850
Gm30712	chr8	115715921	115730008
Hsbp1	chr8	119344537	119348929
Gm20735	chr8	122445267	122451322
Aprt	chr8	122574636	122576907
Rpl13	chr8	123102349	123105242
Map10	chr8	125669817	125673365
Ccdc7b	chr8	129067110	129183732
Gm32856	chr8	129263612	129285113
Casp1	chr9	5298516	5307281
Casp12	chr9	5345475	5373034
Mmp13	chr9	7272513	7283333
Mmp1b	chr9	7367669	7388026
Mmp8	chr9	7558428	7568486
AV064505	chr9	7669428	7695631
Mbd3l1	chr9	18478358	18485294
Olfr829	chr9	18856626	18857592
Olfr830	chr9	18875328	18876276
Olfr832	chr9	18944649	18945588
Olfr834	chr9	18987989	18988928
Olfr846	chr9	19360414	19361356
Olfr849	chr9	19440914	19441853
Olfr850	chr9	19477300	19478248
Olfr851	chr9	19496749	19497688
Olfr854	chr9	19566434	19567382
Olfr857	chr9	19712828	19713758
Olfr58	chr9	19780282	19784064
Olfr867	chr9	20054465	20055461
Olfr871	chr9	20212206	20213353
Olfr872	chr9	20237161	20260913
Pde4a	chr9	21165713	21213248
Keap1	chr9	21229729	21239332
Ap1m2	chr9	21295456	21312333
Gm7904	chr9	21607083	21608329
Angptl8	chr9	21835509	21837347
Tmem205	chr9	21921008	21927535
Gm45914	chr9	21955283	21956006
Cnn1	chr9	22099252	22109221
1810064F22Rik	chr9	22206785	22213860
Zfp809	chr9	22225702	22243354
Gm39307	chr9	22260101	22263289
9530077C05Rik	chr9	22388877	22444679
Dpy19l2	chr9	24557047	24696293
E130101E03Rik	chr9	24974207	24998420
Gm29642	chr9	25152025	25245580
Septin7	chr9	25251990	25308571
Spata19	chr9	27396806	27401711
Gm7244	chr9	31271400	31275385
Barx2	chr9	31846043	31913285
7630403G23Rik	chr9	34042370	34059019
St3gal4	chr9	35046575	35116864
Pate1	chr9	35685078	35687371
Pate6	chr9	35788049	35790112
Pate5	chr9	35838328	35844150
Gm5916	chr9	36119933	36128779
Pate11	chr9	36475582	36481835
Pate8	chr9	36581277	36582635
Pate14	chr9	36635753	36638602
1700027I24Rik	chr9	36668855	36693189
Gm26787	chr9	36767886	36782676
Tmem218	chr9	37208222	37223228
Olfr160	chr9	37711347	37712280
Olfr151	chr9	37729976	37731061
Olfr874	chr9	37746135	37747068
Olfr876	chr9	37803888	37804936
Olfr878	chr9	37918547	37919612
Olfr881	chr9	37992491	37993439
Olfr889	chr9	38115797	38116727
Olfr890	chr9	38143136	38144081
Olfr893	chr9	38209051	38209993
Olfr894	chr9	38218817	38219766
Olfr906	chr9	38488030	38488966
Olfr914	chr9	38606466	38607417
Olfr915	chr9	38646589	38647522
Vwa5a	chr9	38718267	38743337
Olfr920	chr9	38752795	38756863
Olfr921	chr9	38773087	38776354
Olfr922	chr9	38815407	38816539
Olfr934	chr9	38982109	38983042
Olfr943	chr9	39166309	39185124
Olfr944	chr9	39217358	39218294
Olfr947-ps1	chr9	39287923	39299481
Olfr959	chr9	39572321	39573257
Olfr963	chr9	39669058	39669994
Olfr150	chr9	39736816	39737755
Olfr978	chr9	39993811	39994747
Grik4	chr9	42520411	42944371
Dpagt1	chr9	44326814	44333895
Vps11	chr9	44347748	44361670
Ddx6	chr9	44604891	44640731
Cd3d	chr9	44981785	44987052
Cep164	chr9	45766945	45828663
Pih1d2	chr9	50617320	50625000
Gm6981	chr9	52002060	52048705
Acat1	chr9	53580521	53610350
Sln	chr9	53850250	53853849
Gm7444	chr9	56027635	56031573
Rcn2	chr9	56041844	56059083
Imp3	chr9	56937499	56938398
Commd4	chr9	57155040	57158299
Islr	chr9	58156263	58159221
Anp32a	chr9	62341342	62378805
Map2k5	chr9	63163767	63377902
2300009A05Rik	chr9	63394446	63399244
1700055C04Rik	chr9	64038464	64041465
Rab11a	chr9	64715299	64737756
Parp16	chr9	65214689	65239219
Cilp	chr9	65265179	65280614
Pif1	chr9	65587159	65595967
Gm3458	chr9	71211912	71215386
4930509E16Rik	chr9	72518249	72531858
Dnaaf4	chr9	72958784	72973067
Unc13c	chr9	73479423	73969037
Gm16551	chr9	74848436	74852872
Gm7972	chr9	75468572	75486681
Tmod2	chr9	75565621	75611325
Fam83b	chr9	76487459	76567115
Mlip	chr9	77102083	77347870
Lrrc1	chr9	77430822	77544852
Dppa5a	chr9	78367053	78368199
LOC115487230	chr9	78487539	78489161
Gm2109	chr9	83691474	83693247
Snhg5	chr9	88521052	88522897
Ankrd34c	chr9	89728248	89738475
Gm31957	chr9	94473359	94477947
Slc9a9	chr9	94669891	95230452
1700065D16Rik	chr9	95855417	95857882
Ppia	chr11	6415866	6419817
Gm33302	chr9	97275738	97281893
Nmnat3	chr9	98296569	98420533
4930579K19Rik	chr9	98562459	98563611
Prr23a1	chr9	98842586	98843645
Prr23a3	chr9	98864766	98866580
Gm33054	chr9	104001759	104002359
Nphp3	chr9	104002543	104043811
Glyctk	chr9	106152859	106158138
Abhd14a	chr9	106440052	106447678
Abhd14b	chr9	106448639	106452918
Manf	chr9	106888752	106891938
Cish	chr9	107296658	107302784
Gm9917	chr9	107559125	107566965
Cdhr4	chr9	107992456	107999681
4930535L15Rik	chr9	107998114	108002419
Gpx1	chr9	108339079	108340344
Iho1	chr9	108403491	108431826
Tma7	chr9	109077987	109082381
Spink8	chr9	109816626	109826627
Camp	chr9	109847376	109849456
Gm39429	chr9	110266637	110282670
Mir6236	chr9	110281286	110281409
Nradd	chr9	110621134	110624393
Nbeal2	chr9	110624788	110654161
Rtp3	chr9	110984942	110989713
Gm10030	chr9	110989498	111008029
Glb1	chr9	114401077	114474379
Gm30254	chr9	114450590	114461730
Eomes	chr9	118478188	118486132
Ctdspl	chr9	118926535	119044119
Gm26797	chr9	122295909	122310928
Gm35549	chr9	122837652	122844023
Zkscan7	chr9	122886817	122898619
Tmem158	chr9	123259056	123260789
Ccr1	chr9	123962125	123968692
Ccr3	chr9	124021970	124031689
Flicr	chrX	7573599	7581016
Prickle3	chrX	7657378	7668186
Praf2	chrX	7728570	7731063
Kcnd1	chrX	7823758	7838278
Rbm3os	chrX	8145426	8147963
Xk	chrX	9272783	9313245
Cybb	chrX	9435253	9469324
H2al3	chrX	9849702	9850252
Mid1ip1	chrX	10717364	10719702
Gm4984	chrX	12652252	12652825
4930500G05Rik	chrX	12977872	12995906
Ppp1r2-ps9	chrX	15110585	15111489
Cypt1	chrX	16522868	16523691
Maoa	chrX	16619697	16687812
Dipk2b	chrX	18414880	18461397
Rp2	chrX	20364480	20405653
Rgn	chrX	20549817	20562087
Spaca5	chrX	21068429	21077957
Zfp300	chrX	21079149	21089229
Ssxa1	chrX	21118413	21122088
Agtr2	chrX	21484623	21488833
Gm2837	chrX	33056285	33057063
Il13ra1	chrX	36112107	36171261
Gm6268	chrX	36403476	36404654
Pgrmc1	chrX	36598192	36606079
Mdrl	chrX	36814767	36817200
Gm9	chrX	37208501	37211041
Rhox11-ps2	chrX	37940595	37945664
Rhox12	chrX	38104061	38110907
Zbtb33	chrX	38189792	38197046
6030498E09Rik	chrX	38772779	38962688
Cypt14	chrX	39862918	39863604
Gria3	chrX	41400818	41678601
Tenm1	chrX	42532392	43274784
Prr32	chrX	45090903	45092790
Smarca1	chrX	47809369	47892613
Gm14696	chrX	49313320	49345237
Olfr1320	chrX	49683503	49684463
Olfr1323	chrX	50009305	50010235
Rap2c	chrX	51003913	51018018
Gpc3	chrX	52272426	52613974
Etd	chrX	53434917	53443576
Zfp36l3	chrX	53772685	53776394
Xlr	chrX	53777117	53797706
Gm16404	chrX	55551595	55568457
3830403N18Rik	chrX	56136571	56153496
Gm773	chrX	56189826	56212881
1600025M17Rik	chrX	56317607	56320664
Smim10l2a	chrX	56374516	56378470
Adgrg4	chrX	56894233	56980356
Gm14718	chrX	57200636	57204376
Fgf13	chrX	59062145	59585572
Gm715	chrX	60548007	60549216
4933402E13Rik	chrX	62283498	62292078
4931400O07Rik	chrX	62446490	62468813
Gm6760	chrX	64151404	64152198
Slitrk4	chrX	64264884	64277345
Ctag2	chrX	65047643	65049017
Slitrk2	chrX	66649317	66661402
4933436I01Rik	chrX	67919863	67921450
Fmr1os	chrX	68667513	68678399
Fmr1nb	chrX	68761838	68804560
Aff2	chrX	69360330	69868037
Eola1	chrX	70385912	70389416
Gm14725	chrX	70545557	70546385
Hmgb3	chrX	71555916	71560673
Gpr50	chrX	71663666	71669257
Vma21	chrX	71816079	71824706
Magea4	chrX	72222016	72222964
Gabre	chrX	72257431	72274721
Magea10	chrX	72381869	72386858
Gabrq	chrX	72825177	72842602
Cetn2	chrX	72913564	72918344
Xlr3c	chrX	73254539	73265390
Srpk3	chrX	73774404	73778924
L1cam	chrX	73853779	73880834
Avpr2	chrX	73892101	73894428
Arhgap4	chrX	73894351	73911298
Tktl1	chrX	74177258	74208498
Emd	chrX	74254686	74257893
Fam50a	chrX	74313032	74320149
Lage3	chrX	74352161	74353618
Olfr1325	chrX	74594327	74595275
Gab3	chrX	74988544	75084905
Fundc2	chrX	75382398	75397158
Pls3	chrX	75785652	75875182
Cldn34b3	chrX	76264305	76267673
Cldn34b4	chrX	76393349	76397979
Pbsn	chrX	77837897	77853500
Gm14744	chrX	77864757	77870033
Obp1a	chrX	78085504	78091374
Gm8749	chrX	78357648	78369555
Prrg1	chrX	78449609	78583897
Mageb16	chrX	79623230	79671435
Tmem47	chrX	81070643	81097875
4930595M18Rik	chrX	81419574	81458122
Gm14762	chrX	85826660	85836348
5430427O19Rik	chrX	85870272	85891499
Il1rapl1	chrX	86740936	88115948
Dcaf8l	chrX	89403847	89409689
4932429P05Rik	chrX	89752267	89755491
Gm44	chrX	90892141	90893134
Mageb18	chrX	92118878	92599572
Gm5401	chrX	94608105	94609248
Msn	chrX	96096044	96168553
Vsig4	chrX	96247200	96293438
Heph	chrX	96455435	96574484
Pgr15l	chrX	97072595	97082104
Eda2r	chrX	97333840	97377209
Ar	chrX	98148756	98323218
Awat1	chrX	100572246	100578206
P2ry4	chrX	100590153	100594869
Foxo4	chrX	101254527	101260873
Gm4779	chrX	101790348	101794445
Gm14858	chrX	102252650	102257689
Rlim	chrX	103957162	103981285
Uprt	chrX	104482802	104512223
Zdhhc15	chrX	104536969	104671064
1700121L16Rik	chrX	104816775	104842455
5330434G04Rik	chrX	105372993	105391754
Cypt2	chrX	105499771	105500637
Cox7b	chrX	106015699	106022450
Pgk1	chrX	106187099	106203699
Fnd3c2	chrX	106235245	106255372
Fndc3c1	chrX	106420042	106485229
Gm5127	chrX	106583185	106710557
Lpar4	chrX	106920624	106933899
Gpr174	chrX	107255877	107296769
4933401B06Rik	chrX	107542581	107543800
Tbx22	chrX	107667963	107685492
Hmgn5	chrX	109004536	109013380
Sh3bgrl	chrX	109095406	109162467
Gm7134	chrX	110372752	110375156
Cylc1	chrX	111110417	111125854
Hdx	chrX	111575203	111697079
Tex16	chrX	112093519	112127326
4933403O08Rik	chrX	112239048	112243852
Satl1	chrX	112384304	112406779
2010106E10Rik	chrX	112495273	112558343
Zfp711	chrX	112600525	112635062
Pof1b	chrX	112638426	112698651
Gm14936	chrX	112980863	113009754
Dach2	chrX	113297509	113836386
Ube2dnl1	chrX	114905011	114905941
Ube2dnl2	chrX	114907581	114908510
Cpxcr1	chrX	116448943	116478783
Pcdh11x	chrX	120290326	120910618
Vmn2r121	chrX	124127338	124135910
4932411N23Rik	chrX	126812461	126834004
Gm382	chrX	127039971	127063986
4921511C20Rik	chrX	127394292	127395898
Cldn34c4	chrX	127721175	127736554
4930558G05Rik	chrX	129051523	129067146
Diaph2	chrX	129749741	130465833
Pcdh19	chrX	133582860	133688993
Gm26851	chrX	133687779	133707262
Sytl4	chrX	133936384	133981812
Nox1	chrX	134086420	134111854
Arl13a	chrX	134187500	134208030
Trmt2b	chrX	134222954	134276984
Rpl36a	chrX	134585653	134588062
Zmat1	chrX	134971372	135009209
Tceal6	chrX	135208685	135210687
Tceal5	chrX	136200947	136203884
Kir3dl2	chrX	136448106	136469041
Kir3dl1	chrX	136517998	136534306
Tceal3	chrX	136590841	136668378
Tceal1	chrX	136707981	136709873
Tmsb15l	chrX	136954987	136976874
Il1rapl2	chrX	137570753	138849077
Tex13a	chrX	138208158	138209580
Serpina7	chrX	139079249	139085236
4930513O06Rik	chrX	139086242	139093403
Platr21	chrX	139240225	139356770
Rnf128	chrX	139563339	139673145
Vsig1	chrX	140907607	140939472
Col4a6	chrX	141165402	141474076
Gucy2f	chrX	142079288	142196936
Trpc5	chrX	144377326	144688180
Rtl4	chrX	144688906	145122410
Htr2c	chrX	146962512	147197277
Il13ra2	chrX	147383477	147429192
Lrch2	chrX	147470377	147554081
Gm20153	chrX	150157425	150177319
Gm15104	chrX	150312601	150336292
Itih5l-ps	chrX	150826916	150857407
Kantr	chrX	152294823	152327493
Cldn34a	chrX	152563333	152563969
Mageh1	chrX	153036165	153037563
Rragb	chrX	153139957	153171943
Ubqln2	chrX	153498231	153501558
Kctd12b	chrX	153685153	153696280
Nbdy	chrX	153723553	153741296
Gm5645	chrX	154130835	154135450
Gm16445	chrX	154152570	154156887
Samt2b	chrX	154339224	154343392
Gm5646	chrX	154398246	154402162
Samt4	chrX	154482001	154484682
Samt2	chrX	154575227	154579330
Cldn34b1	chrX	154886802	154890267
Magea3	chrX	154948462	154949569
Magea8	chrX	154985774	154995850
Magea5	chrX	155053060	155061553
Cldn34b2	chrX	155124916	155147849
Ptchd1	chrX	155569735	155623327
4930503H13Rik	chrX	156539482	156540117
Phex	chrX	157162074	157415286
Cnksr2	chrX	157821572	158043197
Map7d2	chrX	159414571	159498757
Scml1	chrX	161814692	161832122
Grpr	chrX	163513903	163549736
Cltrn	chrX	164090186	164118859
Ace2	chrX	164139341	164188418
Vegfd	chrX	164373521	164402650
Glra2	chrX	165129016	165327867
Tlr8	chrX	167241122	167264329
Arhgap6	chrX	168795098	169304440
Gm15245	chrX	169447829	169475913
Gm30570	chr10	4206425	4213120
Myct1	chr10	5593727	5606791
Adgb	chr10	10335702	10472399
Adat2	chr10	13552906	13563376
Perp	chr10	18845070	18857072
Gm20139	chr10	19141748	19207947
Ifngr1	chr10	19591948	19610227
Il22ra2	chr10	19622027	19634681
Rps12	chr10	23785182	23787209
Taar4	chr10	23960493	23961537
Taar7e	chr10	24037613	24038690
Taar8b	chr10	24091259	24092294
Gm40614	chr10	24125822	24132484
Enpp3	chr10	24773813	24836195
Gm29571	chr10	25536385	25673343
4930401C15Rik	chr10	25779313	25837437
Ptprk	chr10	28074819	28597397
Themis	chr10	28668359	28883818
2310057J18Rik	chr10	28972287	28986306
Gm15939	chr10	33624245	33662432
Rsph4a	chr10	33905110	33916021
Frk	chr10	34483399	34611230
4930591E09Rik	chr10	38175773	38181903
Rfpl4b	chr10	38820540	38821779
Gm38491	chr10	42583791	42585823
Grik2	chr10	49093679	49788754
Lilrb4a	chr10	51490897	51496611
Rfx6	chr10	51677759	51730429
Gm20597	chr10	53498442	53518989
Gm36595	chr10	56431980	56475967
Ranbp2	chr10	58446851	58494154
BB019430	chr10	58696744	58704277
Septin10	chr10	59141623	59221500
Mcu	chr10	59446983	59616692
Gm17455	chr10	60399725	60403558
Tysnd1	chr10	61695513	61702773
Kifbp	chr10	62558469	62578457
1700120B22Rik	chr10	63242230	63244153
Ado	chr10	67544510	67548955
4930545H06Rik	chr10	68319064	68321142
Tmem26	chr10	68723745	68782654
Ube2d1	chr10	71254979	71285262
1700049L16Rik	chr10	71979885	71980705
Rab36	chr10	75037057	75054748
Gstt3	chr10	75774116	75781422
Gstt4	chr10	75814943	75822543
Gm867	chr10	75937722	75940672
S100b	chr10	76253835	76261319
2610028H24Rik	chr10	76449080	76461218
Gm17769	chr10	77418375	77420939
Gm9639	chr10	77794398	77795126
Gm36176	chr10	77846803	77847377
Olfr1358	chr10	78517427	78521283
Gm30400	chr10	78747129	78767585
Olfr1354	chr10	78916841	78917936
Olfr1352	chr10	78981049	78984721
Olfr57	chr10	79034722	79035802
Vmn2r80	chr10	79148815	79194933
Vmn2r81	chr10	79247776	79294535
Vmn2r83	chr10	79468957	79492154
Tpgs1	chr10	79669438	79676127
Ptbp1	chr10	79854431	79864435
Atp5d	chr10	80142274	80145828
Fam174c	chr10	80172943	80175119
Gamt	chr10	80258150	80261012
Reep6	chr10	80330144	80336441
Klf16	chr10	80567120	80577296
Gm1553	chr10	82486532	82492618
1190007I07Rik	chr10	82619850	82623228
Gm40722	chr10	83338688	83339633
Aldh1l2	chr10	83487446	83534140
1810014B01Rik	chr10	86685526	86689954
1500026H17Rik	chr10	89686362	89700866
Socs2	chr10	95411489	95416857
5730420D15Rik	chr10	95417374	95428640
Gm33543	chr10	95823972	95842910
Csl	chr10	99757704	99759658
Alx1	chr10	103007846	103028777
4933440J02Rik	chr10	111586718	111594273
Glipr1	chr10	111985447	111997264
Thap2	chr10	115368397	115384435
Taf7l2	chr10	116111663	116113917
Kcnmb4os2	chr10	116473162	116474986
1700030O20Rik	chr10	116723066	116729177
4930432O09Rik	chr10	121199140	121202649
Gm4489	chr10	122119696	122130558
A730063M14Rik	chr10	127070480	127071101
Inhbe	chr10	127349401	127351848
Rdh9	chr10	127776404	127792697
Rdh16	chr10	127801152	127815839
Rdh19	chr10	127849927	127861176
Sdr9c7	chr10	127898534	127911759
Gls2	chr10	128194634	128210004
Mip	chr10	128225809	128231812
Nabp2	chr10	128401394	128410551
A430046D13Rik	chr10	128499246	128504242
Rpl41	chr10	128548109	128549168
Pa2g4	chr10	128557765	128565934
Pmel	chr10	128706257	128720238
Gm31504	chr10	128744946	128745882
Bloc1s1	chr10	128919913	128923524
9030616G12Rik	chr10	128971196	128978113
Olfr765	chr10	129046131	129047061
Olfr767	chr10	129079031	129079961
Olfr768	chr10	129093033	129093972
Olfr769	chr10	129111484	129112423
Olfr770	chr10	129132830	129133766
Olfr774	chr10	129238150	129239089
Olfr777	chr10	129268385	129269321
Olfr782	chr10	129350564	129351509
Olfr784	chr10	129387634	129388594
Olfr786	chr10	129436813	129437752
Olfr790	chr10	129500885	129501854
Olfr796	chr10	129607546	129608479
Olfr799	chr10	129647129	129648065
Olfr805	chr10	129722582	129723542
Olfr813	chr10	129856519	129857452
Olfr819	chr10	129965735	129966698
Olfr827	chr10	130210159	130211128
Vmn2r84	chr10	130385799	130394241
Vmn2r85	chr10	130418260	130429612
Vmn2r86	chr10	130446198	130455894
Vmn2r87	chr10	130471820	130497379
Tug1	chr11	3639784	3648814
Gm11967	chr11	5915266	5916762
Gm46270	chr11	6289816	6292263
Purb	chr11	6467598	6476076
Igfbp3	chr11	7206090	7213923
Sun3	chr11	9016053	9048991
4930512M02Rik	chr11	11589222	11627838
Gm11999	chr11	11642202	11685635
1700046C09Rik	chr11	14560335	14599225
Vstm2a	chr11	16257741	16284551
Fbxo48	chr11	16951374	16954772
Cnrip1	chr11	17051858	17079372
Pno1	chr11	17203199	17211589
Etaa1os	chr11	17953969	17959581
Rab1a	chr11	20201411	20226856
Lgalsl	chr11	20823354	20831108
4932414J04Rik	chr11	21494729	21511180
Wdpcp	chr11	21572280	21898686
Selenok-ps1	chr11	23558059	23558842
Papolg	chr11	23862645	23895270
4933430M04Rik	chr11	24481908	24569951
2810471M01Rik	chr11	28681563	28693276
4930505A04Rik	chr11	30426005	30471829
Bod1	chr11	31665149	31671862
Hba-x	chr11	32276599	32278115
Efcab9	chr11	32522732	32527574
Npm1	chr11	33152497	33163206
4930403D09Rik	chr11	34299741	34308386
Gabrg2	chr11	41910189	42000857
Fabp6	chr11	43596039	43601562
Thg1l	chr11	45945305	45955503
Gm4926	chr11	46636505	46645006
Rack1	chr11	48800359	48806241
Scgb3a1	chr11	49663594	49665118
Hnrnph1	chr11	50376989	50386528
Platr20	chr11	51189832	51220418
A430108G06Rik	chr11	53564653	53567313
Il3	chr11	54265084	54267279
Hint1	chr11	54866382	54870506
Gpx3	chr11	54902853	54910387
Gm2a	chr11	55097984	55113028
G3bp1	chr11	55469751	55500887
Olfr328	chr11	58551304	58552237
Olfr322	chr11	58665560	58666544
Olfr318	chr11	58720068	58721094
Nlrp3	chr11	59541568	59566953
Pemt	chr11	59970613	60046489
Rai1	chr11	60105012	60199195
4930412M03Rik	chr11	60112216	60115232
Map2k3	chr11	60932053	60952811
Myh1	chr11	67200101	67224575
Ccdc42	chr11	68587036	68597951
Rnf227	chr11	69340795	69342641
Cd68	chr11	69664212	69666170
Tmem95	chr11	69876053	69878055
Rnasek	chr11	70238122	70239852
Inca1	chr11	70688360	70700155
Rpain	chr11	70970198	70977933
Nlrp1c-ps	chr11	71242429	71285232
9230020A06Rik	chr11	71516535	71573183
Gm12326	chr11	71739396	71740534
Itgae	chr11	73090582	73147449
Olfr381	chr11	73485886	73486822
Olfr389	chr11	73776386	73780589
Olfr390	chr11	73786939	73787875
Olfr391	chr11	73798752	73802984
Olfr394	chr11	73887437	73888370
Olfr139	chr11	74044324	74045272
Olfr399	chr11	74053775	74054778
Olfr401	chr11	74121290	74122238
Olfr402	chr11	74155155	74156103
Olfr403	chr11	74195504	74196446
Olfr43	chr11	74206197	74207289
Olfr412	chr11	74364670	74365609
Ovca2	chr11	75175942	75178808
Wdr81	chr11	75440942	75454717
Tlcd2	chr11	75468049	75470899
Doc2b	chr11	75768270	75796060
Dbil5	chr11	76217612	76218665
Timm22	chr11	76406924	76416313
Bhlha9	chr11	76672469	76673676
Efcab5	chr11	77089914	77188968
Trp53i13	chr11	77508098	77513273
Abhd15	chr11	77515116	77520628
Eral1	chr11	78073375	78080383
Tlcd1	chr11	78178129	78180819
Rpl23a	chr11	78180935	78183584
Gm3948	chr11	78292842	78301511
Aldoc	chr11	78323072	78327778
Unc119	chr11	78343494	78349164
Sebox	chr11	78503512	78505081
Zfp207	chr11	80383278	80405873
C030013C21Rik	chr11	80507409	80509106
Ccl11	chr11	82057831	82062955
Ccl12	chr11	82101844	82103399
Ccl8	chr11	82115184	82116799
Ccl1	chr11	82176665	82179812
Cct6b	chr11	82719247	82764321
Gm11423	chr11	82779600	82781042
Ccl3	chr11	83647842	83649378
Ccl4	chr11	83662583	83664683
Gm11437	chr11	84148360	84167476
Mrm1	chr11	84813060	84819515
Mmd	chr11	90249475	90278573
Tob1	chr11	94211453	94215492
Rsad1	chr11	94539797	94549207
Acsf2	chr11	94557101	94601786
Eme1	chr11	94644972	94653743
Gm11544	chr11	94844830	94849593
Ppp1r9b	chr11	94991211	95006898
Dlx4os	chr11	95145052	95159047
Gngt2	chr11	95842294	95845731
Prr15l	chr11	96929280	96935647
Cisd3	chr11	97685595	97688625
B230217C12Rik	chr11	97841134	97843434
Pnmt	chr11	98386622	98388180
Lrrc3c	chr11	98598290	98599586
Msl1	chr11	98795515	98807859
Gm12359	chr11	98798308	98810089
Krt25	chr11	99315515	99322951
Gm11559	chr11	99864475	99865571
Gm11567	chr11	99879186	99880229
Klhl11	chr11	100457121	100472782
Hspb9	chr11	100713928	100714575
2810433D01Rik	chr11	102619506	102624416
C1ql1	chr11	102939263	102946716
C130046K22Rik	chr11	103697723	103725573
Cdc27	chr11	104502525	104550620
Efcab3	chr11	105092218	105117537
Gm11696	chr11	109354777	109363654
Gm45916	chr11	109440077	109453359
Abca5	chr11	110269368	110337716
Map2k6	chr11	110399101	110525522
1700012H19Rik	chr11	112822964	112825128
4732490B19Rik	chr11	113203314	113209669
1700092K14Rik	chr11	114198257	114199199
Nt5c	chr11	115490425	115491814
Jpt1	chr11	115497344	115514393
Jmjd6	chr11	116837431	116843449
Snhg20	chr11	117076782	117078955
Gm11729	chr11	117414388	117415368
Gm8624	chr11	117420650	117421717
6030468B19Rik	chr11	117797659	117807308
Gm35932	chr11	119250716	119253435
Baiap2	chr11	119943091	120006782
Ndufaf8	chr11	120098933	120100424
Tspan10	chr11	120442630	120447321
Pde6g	chr11	120447606	120453500
Oxld1	chr11	120456600	120458070
Gm17586	chr11	120633749	120638090
Metrnl	chr11	121702426	121717389
Gm3625	chr12	4589794	4593731
Rdh14	chr12	10390779	10395562
Gm38407	chr12	10446387	10531303
7420701I03Rik	chr12	11047812	11078741
Kcns3	chr12	11090201	11150842
Tubb2a-ps2	chr12	11882195	11882899
Gm35155	chr12	12828049	12829248
4930448C13Rik	chr12	14996388	15050389
Odc1	chr12	17544872	17551502
Gm9222	chr12	17881872	17939632
5730507C01Rik	chr12	18514509	18535254
Ccdc71l	chr12	32378788	32382943
Prps1l1	chr12	34984760	34986436
9130015A21Rik	chr12	35672290	35695118
Lsmem1	chr12	40176385	40199315
Dnajb9	chr12	44205896	44210068
Nova1	chr12	46697897	46818767
Foxg1	chr12	49382882	49386867
Ap4s1	chr12	51690965	51738933
1700104L18Rik	chr12	54233614	54242320
Gm7550	chr12	54387732	54391318
Cfl2	chr12	54858818	54862877
Gm20063	chr12	61499659	61521820
Fscb	chr12	64471332	64474898
Mdga2	chr12	66466058	67222549
Abhd12b	chr12	70154130	70183347
Frmd6	chr12	70825513	70902234
Ccdc175	chr12	72101291	72185029
4930426I24Rik	chr12	76384994	76403994
9230116L04Rik	chr12	79088704	79103939
2310002D06Rik	chr12	80507205	80517954
Gm20337	chr12	80942651	80945399
Srsf5	chr12	80945498	80950506
Adam21	chr12	81558574	81568474
Dnal1	chr12	84114327	84143510
Cipc	chr12	86947040	86965366
Slirp	chr12	87443895	87449924
Gm5662	chr12	88270634	88274497
1700019M22Rik	chr12	96046620	96047222
Gm26839	chr12	99563840	99620038
Gm10433	chr12	100187967	100193538
Calm1	chr12	100199434	100209824
Ppp4r4	chr12	103532564	103613832
Slc25a47	chr12	108851128	108856815
4921507G05Rik	chr12	110841028	110843804
Ckb	chr12	111669354	111672338
2810429I04Rik	chr13	3478231	3501393
Calml3	chr13	3802892	3804318
Calm4	chr13	3837756	3838671
Calm5	chr13	3854172	3854761
Akr1e1	chr13	4592489	4609164
1700016G22Rik	chr13	5855508	5858092
Klf6	chr13	5861488	5870393
Lgals8	chr13	12439401	12461738
Prl2c5	chr13	13182715	13191925
Gpr137b	chr13	13357619	13393624
Nid1	chr13	13437601	13512275
Mrpl32	chr13	14610300	14613037
4933412O06Rik	chr13	15781663	15802630
4930448F12Rik	chr13	18084946	18100202
9330199G10Rik	chr13	19462846	19504367
Olfr1370	chr13	21072348	21073299
Gpx5	chr13	21286428	21292686
Gpx6	chr13	21312202	21319624
Pgbd1	chr13	21421274	21441053
Zfp389	chr13	21504315	21506524
Olfr1535	chr13	21555039	21556020
Olfr11	chr13	21638579	21639521
Olfr1360	chr13	21674000	21674980
H4c12	chr13	21750144	21750553
H2bc15	chr13	21754075	21754553
Zfp184	chr13	21945099	21960604
Vmn1r199	chr13	22382537	22383641
Vmn1r200	chr13	22395028	22395967
Vmn1r206	chr13	22620096	22621035
Vmn1r207	chr13	22725683	22726622
Vmn1r213	chr13	23011248	23012403
Vmn1r215	chr13	23075791	23076694
Vmn1r220	chr13	23183627	23184524
H2ac8	chr13	23570662	23571220
Slc17a2	chr13	23806992	23825185
4932702P03Rik	chr13	24905599	24911780
Aldh5a1	chr13	24907578	24937661
9330162012Rik	chr13	24937400	24939049
Gpld1	chr13	24943151	24991936
Gm11351	chr13	25921034	25966316
Prl3d2	chr13	27121694	27127554
Prl3c1	chr13	27196659	27203750
Prl6a1	chr13	27312614	27319254
Prl7c1	chr13	27773599	27780804
Prl2c1	chr13	27849340	27857790
4930519D14Rik	chr13	30615042	30624258
Hus1b	chr13	30946575	30947761
4930401O12Rik	chr13	31213409	31241086
Serpinb6b	chr13	32965260	32979064
Serpinb9c	chr13	33149274	33159754
Serpinb6d	chr13	33661404	33671585
Serpinb6e	chr13	33832344	33843408
Serpinb6c	chr13	33879815	33905726
1700019C18Rik	chr13	35210659	35212048
Edn1	chr13	42301475	42307990
Gm20751	chr13	43716790	43719038
A330048O09Rik	chr13	48272417	48273884
Fam120aos	chr13	48968111	48969905
9430083A17Rik	chr13	51097737	51100727
Gadd45g	chr13	51846674	51848474
Gm2762	chr13	53393688	53455630
Nop16	chr13	54584190	54590074
Pfn3	chr13	55414687	55415232
Gm40962	chr13	56963843	56971146
4930528D03Rik	chr13	59733649	59737470
Ctsll3	chr13	60798249	60802844
Tpbpb	chr13	60901294	60904847
Cts7	chr13	61352460	61358196
Gm3325	chr13	62015924	62053940
Gm36298	chr13	62639552	62653214
Gm5141	chr13	62772199	62785808
Slc35d2	chr13	64096309	64129330
Spata31	chr13	64917405	64923195
Prss47	chr13	65044612	65052396
Zfp369	chr13	65278853	65297795
Gm7762	chr13	65335640	65348594
Gm10767	chr13	66905414	66909166
Mterf3	chr13	66912094	66933072
Zfp595	chr13	67312986	67342954
Zfp85os	chr13	67729261	67756838
Zfp493	chr13	67779692	67789080
4930525G20Rik	chr13	67796593	67830985
Gm10037	chr13	67831105	67843292
BC048507	chr13	67863325	67863923
Gm8016	chr13	68353363	68356825
1700100L14Rik	chr13	70573240	70576104
Zfp825	chr13	74478379	74493961
Erap1	chr13	74639852	74693205
Rhobtb3	chr13	75869536	75943824
Rfesd	chr13	76001534	76018712
Mctp1	chr13	76384138	77033282
Rasa1	chr13	85214698	85289486
Gm34585	chr13	88521192	88578175
4833422C13Rik	chr13	91701664	91741872
LOC105245613	chr13	101537938	101540594
Gm41043	chr13	101543776	101548152
Adamts6	chr13	104287834	104496695
Actbl2	chr13	111255012	111257749
Gm41062	chr13	112100921	112101699
Gm6416	chr13	117130024	117135884
Nnt	chr13	119334316	119409011
3110070M22Rik	chr13	119487256	119488384
Gm21818	chr13	120172407	120173890
Acox2	chr14	8225510	8259019
Fam107a	chr14	8296269	8317607
Olfr720	chr14	14175129	14176080
Olfr31	chr14	14328112	14329066
Oxsm	chr14	16238655	16249808
Rpl15	chr14	18267822	18270986
6230400D17Rik	chr14	20702011	20703099
4930572O13Rik	chr14	25139794	25143241
Hacl1	chr14	31607225	31640965
Btd	chr14	31641056	31668197
4930503F20Rik	chr14	33808071	33811283
Gm3219	chr14	34345054	34345658
Fam25c	chr14	34351881	34355393
Dydc1	chr14	41072910	41092197
Mat1a	chr14	41105032	41124428
Mbl1	chr14	41151455	41158959
Gm6536	chr14	43042944	43047132
Gm9732	chr14	43275035	43306011
Gm8165	chr14	43671955	43677240
Ear1	chr14	43818764	43819639
Ear2	chr14	44102653	44103531
Gm3327	chr14	44113386	44128995
BC061237	chr14	44500121	44506345
Ptgdr	chr14	44851234	44859375
Gnpnat1	chr14	45376420	45388796
Gm15217	chr14	46379523	46383606
Rubie	chr14	46568330	46575851
Cgrrf1	chr14	46832133	46854198
4930538L07Rik	chr14	47757043	47757498
Armh4	chr14	49681559	49783383
Gm8417	chr14	49802784	49807292
Olfr726	chr14	50083713	50084679
Olfr729	chr14	50147900	50148872
Olfr731	chr14	50237902	50238883
Olfr733	chr14	50298336	50299330
Olfr736	chr14	50392757	50393696
Olfr744	chr14	50618223	50619195
Olfr749	chr14	50736218	50744324
Pnp	chr14	50944302	50953412
Rnase11	chr14	51049450	51050163
Olfr750	chr14	51070310	51071442
Rnase6	chr14	51123907	51132187
Vmn2r88	chr14	51411000	51419527
Gm5622	chr14	51552789	51662953
AY358078	chr14	51800045	51826359
Rnase13	chr14	51922159	51922773
Olfr221	chr14	52035173	52036109
Olfr1512	chr14	52372109	52373051
Olfr1509	chr14	52450392	52451402
Olfr1508	chr14	52462720	52467461
Mrpl52	chr14	54426908	54429750
1700123O20Rik	chr14	54686170	54690742
Bcl2l2	chr14	54883424	54888234
Ap1g2	chr14	55098834	55106593
Tssk4	chr14	55650183	55652539
Gmpr2	chr14	55672234	55678751
Rabggta	chr14	55715865	55722263
Cma1	chr14	55941450	55944675
Cma2	chr14	55950979	55974031
Gzmc	chr14	56231400	56234657
B020004C17Rik	chr14	57015133	57018982
1700039M10Rik	chr14	57571613	57572368
Phf11b	chr14	59320963	59341330
Shisa2	chr14	59625280	59631660
Spata13	chr14	60634704	60764556
Nuggc	chr14	65605266	65648443
Trim35	chr14	66297024	66311424
9930012K11Rik	chr14	70154404	70159502
Dok2	chr14	70774380	70778494
Cby2	chr14	75582833	75593116
4930444M15Rik	chr14	76514557	76520855
Kbtbd6	chr14	79451834	79454816
Olfm4	chr14	80000301	80023141
4930474H20Rik	chr14	90126890	90269760
Spertl	chr14	95881253	95882778
Klhl1	chr14	96105264	96519034
Gm34758	chr14	103346898	103360480
Trim52	chr14	106106197	106135862
1700044C05Rik	chr14	118365877	118398165
A330035P11Rik	chr14	122097938	122106974
Itgbl1	chr14	123660139	123974079
Fgf14	chr14	123978290	124677127
Selenop	chr15	3270766	3280510
Ghr	chr15	3317754	3583352
Gm2093	chr15	3996038	4015858
Mroh2b	chr15	4898736	4962201
C7	chr15	4988761	5063773
Agxt2	chr15	10358532	10410153
Gm19276	chr15	10829050	10832713
[truncated: 409 more rows]

## Sheet: Supplementary_Table_5
Supplementary Table 5. List of genes with H3K36me2 enrichment.
gene	chromosome	start	end
Xkr4	chr1	3214481	3671498
Rp1	chr1	4119865	4360303
Lypla1	chr1	4807822	4846735
Atp6v1h	chr1	5083085	5162549
Oprk1	chr1	5588492	5606133
St18	chr1	6487230	6860940
Sntg1	chr1	8359738	9299877
Adhfe1	chr1	9547947	9577970
Vcpip1	chr1	9718621	9748382
1700034P13Rik	chr1	9747647	9771256
Tcf24	chr1	9960162	9967810
Cpa6	chr1	10324718	10719945
Mir467e	chr1	10708386	10865874
Prex2	chr1	10993464	11303682
A830018L16Rik	chr1	11414104	11975902
Sulf1	chr1	12692429	12860372
Ncoa2	chr1	13139104	13374083
Gm5523	chr1	13785684	13786929
Kcnb2	chr1	15286924	15723750
Sbspon	chr1	15853861	15892722
4930444P10Rik	chr1	16065978	16093325
Stau2	chr1	16228809	16519302
Ube2w	chr1	16540787	16619291
D030040B21Rik	chr1	16657551	16662278
Ly96	chr1	16688455	16709605
Jph1	chr1	16994939	17097889
Gm16070	chr1	17676026	17727646
Crispld1	chr1	17727044	17766344
Defb41	chr1	18250977	18265138
Pkhd1	chr1	20057778	20618057
Efhc1	chr1	20951625	20990841
Tram2	chr1	21001396	21079225
Tmem14a	chr1	21218574	21230167
Khdc1b	chr1	21383555	21386384
Kcnq5	chr1	21398398	21962650
Rims1	chr1	22285972	22806158
Gm7759	chr1	22898386	22905081
Gm28822	chr1	23574586	23596650
B3gat2	chr1	23761925	23847858
Smap1	chr1	23845624	23922381
Fam135a	chr1	24010757	24100341
Lmbrd1	chr1	24678543	24766301
Adgrb3	chr1	25067475	25829707
4931428L18Rik	chr1	31141077	31222656
Khdrbs2	chr1	32172721	32658569
Bend6	chr1	33852051	33907767
Ccdc115	chr1	34436669	34439672
Cfc1	chr1	34535647	34544311
Prss40	chr1	34552330	34560943
Hs6st1	chr1	36068399	36106446
Fer1l5	chr1	36372189	36422110
Ankrd39	chr1	36538170	36547252
Actr1b	chr1	36699201	36709925
Tmem131	chr1	36792188	36939527
Coa5	chr1	37417084	37430103
Lipt1	chr1	37871737	37876227
Mitd1	chr1	37874800	37890411
Mrpl30	chr1	37890476	37898338
Lyg1	chr1	37946737	37957759
Aff3	chr1	38175990	38627244
Il1r2	chr1	40084713	40125230
Il18r1	chr1	40466005	40500854
Il18rap	chr1	40515361	40551705
Slc9a4	chr1	40580226	40630731
Tmem182	chr1	40805600	40855267
Gm39631	chr1	41495994	41533311
Pantr2	chr1	42707062	42713454
Dalir	chr1	42750711	42752886
Nck2	chr1	43445750	43570518
Mettl21c	chr1	44009407	44020006
Bivm	chr1	44118956	44144517
Ercc5	chr1	44147743	44181260
Dnah7c	chr1	46425517	46807477
Tmeff2	chr1	50927522	51187270
Gm17767	chr1	51509504	51596718
Stat1	chr1	52119437	52161865
Gls	chr1	52163449	52233232
Nab1	chr1	52455848	52500448
Mfsd6	chr1	52656285	52727358
Inpp1	chr1	52789419	52817688
Hibch	chr1	52845037	52920986
1700019D03Rik	chr1	52922323	52992657
Mstn	chr1	53061639	53068079
1700019A02Rik	chr1	53158576	53187617
Pms1	chr1	53189188	53297028
Stk17b	chr1	53755511	53785215
Ccdc150	chr1	54250682	54368727
Pgap1	chr1	54472999	54557684
Rftn2	chr1	55170159	55226782
Gm10561	chr1	55226616	55235624
Boll	chr1	55248710	55363753
Hsfy2	chr1	56636050	56637451
Satb2	chr1	56793980	56980248
4930558J18Rik	chr1	57359221	57377544
Kctd18	chr1	57955100	57970084
Nif3l1	chr1	58445150	58462276
Casp8	chr1	58795373	58847503
C2cd6	chr1	58997115	59094893
Tmem237	chr1	59100583	59120408
Cdk15	chr1	59256905	59352496
Fam117b	chr1	59913005	59985348
Carf	chr1	60098246	60153953
Cyp20a1	chr1	60343299	60388060
Ctla4	chr1	60909024	60915832
Pard3b	chr1	61638823	62642284
Ino80dos	chr1	63114470	63158295
Fastkd2	chr1	63730624	63753385
Klf7	chr1	64035670	64121389
Mettl21a	chr1	64606472	64617764
Plekhm3	chr1	64789120	64956824
Cryga	chr1	65100388	65103363
D630023F18Rik	chr1	65105284	65123214
Map2	chr1	66175328	66442583
Acadl	chr1	66830838	66863309
Ikzf2	chr1	69531209	69685960
Spag16	chr1	69826969	70725132
Gm8883	chr1	71888111	71891204
Mreg	chr1	72159232	72212314
Gm51630	chr1	72221771	72223509
Ankar	chr1	72642979	72700579
Gm31254	chr1	73138584	73140677
Gm31344	chr1	73363905	73372045
Gm28364	chr1	74281160	74282714
Pnkd	chr1	74285033	74353692
Nhej1	chr1	74967345	75046639
Slc23a3	chr1	75125541	75133890
Gmppa	chr1	75435935	75443179
Chpf	chr1	75474568	75479471
Stk11ip	chr1	75521528	75537335
Gm17751	chr1	76489132	76502028
Epha4	chr1	77367184	77515088
Acsl3	chr1	78657824	78707743
Scg2	chr1	79434367	79440026
Serpine2	chr1	79794320	79858665
Nyap2	chr1	81077406	81341764
Rhbdd1	chr1	82316578	82445367
Agfg1	chr1	82839459	82901001
Dner	chr1	84369838	84696221
Fbxo36	chr1	84839840	84900486
Gm38510	chr1	85155200	85309015
Gm7609	chr1	85199610	85213762
LOC102633783	chr1	85274635	85277035
Sp110	chr1	85576898	85603891
Sp100	chr1	85649987	85709997
Itm2c	chr1	85894509	85908698
B3gnt7	chr1	86303220	86307305
Dis3l2	chr1	86703803	87050097
Chrng	chr1	87205810	87211835
Inpp5d	chr1	87620311	87720510
Lrrfip1	chr1	90998726	91128944
Rbm44	chr1	91145102	91170795
Olfr1416	chr1	92479680	92480619
Olfr1415	chr1	92490817	92491753
Gm29483	chr1	92714233	92730743
Rnpepl1	chr1	92910824	92920585
Mterf4	chr1	93301204	93305879
Ing5	chr1	93803964	93822100
Pdcd1	chr1	94038304	94052553
Fam174a	chr1	95313627	95335284
4930598F16Rik	chr1	95701183	95716518
Gin1	chr1	97770171	97793708
Rnf152	chr1	105276916	105356710
Gm17634	chr1	105356006	105361737
Zcchc2	chr1	105990405	106034079
Phlpp1	chr1	106171868	106394245
Serpinb3a	chr1	107045586	107052303
Serpinb7	chr1	107422688	107452689
Serpinb10	chr1	107529002	107549271
Serpinb8	chr1	107590005	107608978
D830032E09Rik	chr1	107917258	107950947
Dsel	chr1	111858701	111864918
Cntnap5a	chr1	115684736	116587322
B020011L13Rik	chr1	117781134	117803359
Tmem177	chr1	119907900	119913183
Marco	chr1	120474537	120505024
Insig2	chr1	121304352	121332589
Slc35f5	chr1	125560594	125595834
Nckap5	chr1	125913635	126830632
2900009J06Rik	chr1	127753616	127774054
Zranb3	chr1	127954178	128103047
Lct	chr1	128284755	128328318
Cd55os	chr1	130422823	130437914
C4bp-ps1	chr1	130670201	130681571
Pfkfb2	chr1	130689042	130729253
Fcamr	chr1	130800901	130814740
Pigr	chr1	130826683	130852249
Il20	chr1	130906984	130911296
Mapkapk2	chr1	131053700	131097843
Dyrk3	chr1	131128440	131138234
Srgap2	chr1	131285250	131527361
Fam72a	chr1	131527902	131539035
Rab7b	chr1	131688694	131715439
Slc41a1	chr1	131828011	131848864
Rab29	chr1	131867276	131872889
Nucks1	chr1	131910457	131936321
6030442K20Rik	chr1	132466630	132477064
Lax1	chr1	133679028	133690108
Atp2b4	chr1	133702673	133753747
Prelp	chr1	133910303	133921401
Chit1	chr1	134111241	134151540
Myoparr	chr1	134288594	134289761
Myog	chr1	134290003	134292548
Adipor1	chr1	134415377	134433350
Mgat4e	chr1	134540940	134549682
Kdm5b	chr1	134560177	134632878
Shisa4	chr1	135371455	135375063
Gm4793	chr1	135597775	135599934
Csrp1	chr1	135720062	135752229
Igfn1	chr1	135953577	136006342
Camsap2	chr1	136268122	136346104
9230116N13Rik	chr1	136411915	136415519
Ddx59	chr1	136415270	136440220
Zfp281	chr1	136624900	136630391
Nek7	chr1	138483836	138619757
2310009B15Rik	chr1	138851978	138856854
1700019P21Rik	chr1	138876271	138876950
Dennd1b	chr1	138963708	139176042
Crb1	chr1	139198253	139377076
Gm34816	chr1	139408279	139413864
Cfhr2	chr1	139810291	139858699
Cfh	chr1	140085854	140183411
Gm35244	chr1	143317854	143344585
Ro60	chr1	143750790	143777051
Rgs2	chr1	143999337	144004149
Ptgs2	chr1	150100030	150108234
C730036E19Rik	chr1	151138033	151144095
Ivns1abp	chr1	151344485	151364444
Trmt1l	chr1	151428541	151458183
2810414N06Rik	chr1	151748949	151755018
1700025G04Rik	chr1	151884523	152090320
Colgalt2	chr1	152399866	152510695
Lamc2	chr1	153122755	153186447
Lamc1	chr1	153218921	153332786
Teddm2	chr1	153849541	153851195
LOC108167736	chr1	154026614	154117853
Cacna1e	chr1	154392518	154725920
Stx6	chr1	155158702	155203517
Xpr1	chr1	155275656	155417444
Acbd6	chr1	155558119	155687233
Qsox1	chr1	155778154	155812899
Cep350	chr1	155844963	155973255
Tor1aip2	chr1	156035663	156068859
Nphs2	chr1	156310718	156328035
Axdnd1	chr1	156330414	156420915
Fam20b	chr1	156678570	156718910
Ralgps2	chr1	156804165	156939626
Tex35	chr1	157099146	157108680
Rasal2	chr1	157135182	157412595
2810025M15Rik	chr1	157412351	157420236
Pappa2	chr1	158711734	158958175
1600012P17Rik	chr1	158967700	158980462
Rabgap1l	chr1	160256571	160792938
Rc3h1	chr1	160906410	160974976
Klhl20	chr1	161088377	161131479
Prdx6	chr1	161240111	161251210
Fmo6	chr1	162916550	162937225
Fmo3	chr1	162953798	162984528
Gm51663	chr1	163762387	163779540
Kifap3	chr1	163779582	163917107
Mettl18	chr1	163994888	163997246
F5	chr1	164151834	164220277
Ccdc181	chr1	164275597	164287847
Nme7	chr1	164307671	164437300
Atp1b1	chr1	164437098	164458355
1700029M03Rik	chr1	164960886	164962837
Dcaf6	chr1	165329500	165460463
Mpc2	chr1	165461259	165481218
Mpzl1	chr1	165592175	165634541
Pou2f1	chr1	165865153	166002634
Mael	chr1	166201384	166238744
Pogk	chr1	166393611	166409828
3110045C21Rik	chr1	169969408	169972396
Ddr2	chr1	169972306	170088944
Uap1	chr1	170141222	170174964
Atf6	chr1	170704456	170867771
Fcrlb	chr1	170907272	170912941
Fcrla	chr1	170917593	170927583
Fcgr3	chr1	171051168	171059403
Tomm40l	chr1	171217802	171222514
Tstd1	chr1	171419032	171420352
Itln1	chr1	171518123	171535294
Cd244a	chr1	171559192	171585316
Ly9	chr1	171588612	171607410
Slamf7	chr1	171632402	171653037
Slamf1	chr1	171767131	171801184
Pigm	chr1	172376530	172384099
Dusp23	chr1	172630768	172632974
Crp	chr1	172698055	172699966
Ifi213	chr1	173566282	173599272
Olfr432	chr1	174050374	174051313
Olfr421-ps1	chr1	174151480	174152530
Opn3	chr1	175662420	175692632
Gm36536	chr1	176430110	176527269
Cep170	chr1	176733652	176813953
Sdccag8	chr1	176814659	177020438
Akt3	chr1	177020075	177248767
2310043L19Rik	chr1	177641541	177642943
1700016C15Rik	chr1	177729813	177753305
Catspere2	chr1	177991397	178172705
Efcab2	chr1	178406017	178484513
Smyd3	chr1	178951959	179518041
Sccpdh	chr1	179668230	179687184
Coq8a	chr1	180165237	180196020
Gm31728	chr1	180256404	180265550
Sde2	chr1	180851150	180868114
9130409I23Rik	chr1	181051236	181060667
Gm37406	chr1	181062074	181064475
Wdr26	chr1	181173225	181211978
Ccdc121	chr1	181509632	181511451
Enah	chr1	181896385	182019980
Srp9	chr1	182124736	182132415
Trp53bp2	chr1	182409166	182462436
Mia3	chr1	183326235	183369565
Mtarc2	chr1	184813065	184846451
A730004F24Rik	chr1	186511837	186558681
Gm35546	chr1	186587321	186614509
Spata17	chr1	187048406	187215446
Gpatch2	chr1	187215510	187351429
Esrrg	chr1	187609005	188214884
Ush2a	chr1	188262837	188965039
Rps6kc1	chr1	190772878	190911770
Flvcr1	chr1	191005831	191026190
Spata45	chr1	191035908	191042942
Tatdn3	chr1	191045829	191062932
Gm32200	chr1	191436339	191465048
Lpgat1	chr1	191718023	191784257
1700034H15Rik	chr1	191894071	191907527
Slc30a1	chr1	191906780	191913247
Traf5	chr1	191997202	192092599
Syt14	chr1	192891233	193035775
Plxna2	chr1	194619828	194816868
A330023F24Rik	chr1	195017398	195037908
Cd46	chr1	195041237	195092248
Cr1l	chr1	195098710	195131570
Cr2	chr1	195136811	195176719
Fam171a1	chr2	3114223	3227801
Nmt2	chr2	3284211	3328877
Acbd7	chr2	3336167	3340997
1700080N15Rik	chr2	4132064	4141141
Bend7	chr2	4717830	4802146
Phyh	chr2	4918995	4938743
Sec61a2	chr2	5870976	5895432
Proser2	chr2	6098499	6130185
A230108P19Rik	chr2	6193250	6321611
Usp6nl	chr2	6322756	6443820
Gm30957	chr2	8946935	8975933
1700061F12Rik	chr2	9189514	9197484
Atp5c1	chr2	10056030	10080510
Kin	chr2	10080611	10092701
Il2ra	chr2	11642791	11693194
Itga8	chr2	12106633	12301944
Pter	chr2	12924040	13003454
C1ql3	chr2	13001886	13010864
Rsu1	chr2	13076966	13271415
Cubn	chr2	13276337	13491876
Trdmt1	chr2	13510160	13544664
St8sia6	chr2	13654935	13793520
Stamos	chr2	14070332	14073934
Mrc1	chr2	14229413	14332023
Slc39a12	chr2	14388397	14494977
Gm13266	chr2	14512593	14573286
Cacnb2	chr2	14604305	14987908
Gm13315	chr2	14720641	14722622
Arl5b	chr2	15055319	15082456
Malrd1	chr2	15526478	16255557
Plxdc2	chr2	16356303	16755839
Bmi1	chr2	18677017	18686629
Pip4k2a	chr2	18842255	18998121
4930447M23Rik	chr2	19344316	19352251
Arhgap21	chr2	20847918	20967721
Enkur	chr2	21180730	21205365
Thnsl1	chr2	21205723	21215009
Gpr158	chr2	21367566	21830542
Myo3a	chr2	22227502	22423370
Gad2	chr2	22622326	22693877
Apbb1ip	chr2	22774326	22875653
Pdss1	chr2	22895521	22940259
Abi1	chr2	22940073	23040241
Acbd5	chr2	23068200	23114512
Nxph2	chr2	23321245	23401973
Spopl	chr2	23510053	23572104
Hnmt	chr2	24002912	24049379
Il1f8	chr2	24153171	24160103
Il1f9	chr2	24186475	24193567
Mrpl41	chr2	24972469	24975098
Pnpla7	chr2	24976032	25054072
Nsmf	chr2	25054378	25062881
Noxa1	chr2	25085669	25095205
Rnf208	chr2	25242928	25244261
Tprn	chr2	25262597	25269886
Npdc1	chr2	25403049	25409494
Abca2	chr2	25428598	25448540
Clic3	chr2	25456842	25458772
Lcn12	chr2	25490844	25493911
Fcna	chr2	25624666	25627974
Lcn8	chr2	25653117	25656216
Nacc2	chr2	26055535	26122811
Qsox2	chr2	26209123	26237399
0610009E02Rik	chr2	26445923	26459381
Agpat2	chr2	26593056	26604417
Snhg7	chr2	26637175	26640244
Gm39774	chr2	26782154	26787263
Dbh	chr2	27165506	27183204
Gm13421	chr2	27540425	27546090
Rxra	chr2	27677200	27763319
Cel	chr2	28555819	28563403
Gm13547	chr2	29761527	29764089
Spout1	chr2	30173446	30178459
Kyat1	chr2	30185123	30205847
Phyhd1	chr2	30266202	30282149
Dolk	chr2	30284228	30286354
Fnbp1	chr2	31026205	31142008
Abl1	chr2	31688536	31804362
Naif1	chr2	32450456	32455476
Fam102a	chr2	32535358	32569750
Sh2d3c	chr2	32721054	32755007
6330409D20Rik	chr2	32732620	32741016
Ttc16	chr2	32757025	32775633
Cfap157	chr2	32777412	32784405
Stxbp1	chr2	32787606	32847237
Nron	chr2	33805815	33813591
Pbx3	chr2	34171456	34372045
Rabepk	chr2	34778665	34799912
Phf19	chr2	34893754	34913976
Traf1	chr2	34941749	34961772
Hc	chr2	34983328	35061412
AI182371	chr2	35081893	35100685
Gm35202	chr2	35503523	35506092
Mrrf	chr2	36136397	36190283
Gm46735	chr2	36191945	36193729
Olfr338	chr2	36376777	36377698
Olfr339	chr2	36421399	36422329
Olfr340	chr2	36452586	36453525
Olfr341	chr2	36479186	36480128
Olfr344	chr2	36568599	36569529
Olfr50	chr2	36793237	36794176
Olfr3	chr2	36812148	36813090
Olfr350	chr2	36850047	36850986
Olfr354	chr2	36906947	36907901
Olfr355	chr2	36927179	36928112
Olfr356	chr2	36937120	36938068
Olfr357	chr2	36996811	36997738
Olfr358	chr2	37004619	37005612
Olfr362	chr2	37104694	37105648
Rc3h2	chr2	37370070	37422903
Olfml2a	chr2	38931979	38960585
Scai	chr2	39066214	39190730
Ppp6c	chr2	39196669	39226349
Kynu	chr2	43555324	43683048
Arhgap15	chr2	43748823	44395953
Acvr2a	chr2	48814108	48903264
Lypd6	chr2	50066428	50193569
Gm13483	chr2	50296809	50433967
1700057H21Rik	chr2	51421049	51437900
Arl5a	chr2	52397950	52424874
A430018G15Rik	chr2	52425011	52434889
Ccdc148	chr2	58821697	59160683
Slc4a10	chr2	62046514	62326743
Gca	chr2	62664326	62694109
Gm8541	chr2	63525462	63575288
4933409G03Rik	chr2	68582412	68616463
Klhl41	chr2	69670119	69684239
Mettl8	chr2	70964560	71055606
Metap1d	chr2	71453337	71525191
Pdk1	chr2	71873223	71903858
Rapgef4	chr2	71981214	72257474
Map3k20	chr2	72285636	72442610
Cdca7	chr2	72476218	72486890
Ola1	chr2	73092800	73214447
Atp5g3	chr2	73908446	73911326
Mtx2	chr2	74825811	74876748
Ttc30b	chr2	75935849	75938462
Ccdc141	chr2	77009905	77170635
Sestd1	chr2	77180339	77280592
Ube2e3	chr2	78869677	78928786
Itprid2	chr2	79635424	79672964
Pde1a	chr2	79834452	80129658
Itgav	chr2	83724396	83806917
Selenoh	chr2	84669214	84670708
P2rx3	chr2	84996551	85035834
Olfr994	chr2	85429882	85430827
Olfr995	chr2	85438208	85439156
Fads2b	chr2	85484091	85518935
Olfr1015	chr2	85785473	85786489
Olfr1020	chr2	85849419	85850498
Gm52520	chr2	85958280	85964241
Olfr1040	chr2	86145790	86146732
Olfr52	chr2	86181149	86182109
Olfr1045	chr2	86197802	86198750
Olfr1048	chr2	86235870	86236833
Olfr1049	chr2	86254764	86255691
Olfr1052	chr2	86297817	86298756
Olfr1053	chr2	86314342	86315285
Olfr1056	chr2	86355358	86356437
Olfr1065	chr2	86445012	86446004
Olfr1104	chr2	87021609	87022542
Olfr1107	chr2	87071115	87072223
Olfr1138	chr2	87737386	87738322
Olfr1162	chr2	88049677	88050622
Olfr1163	chr2	88070364	88071407
Olfr1164	chr2	88092854	88093966
Olfr1173	chr2	88274108	88275047
Olfr1196	chr2	88700382	88701327
Olfr1202	chr2	88814794	88818102
Olfr1208	chr2	88896573	88897648
Olfr1212	chr2	88958467	88959403
Olfr1214	chr2	88987264	88988200
Olfr1219	chr2	89074153	89075089
Olfr1220	chr2	89096937	89097963
Olfr1243	chr2	89527490	89528408
Olfr1246	chr2	89590068	89591146
Olfr1248	chr2	89617167	89618245
Olfr1249	chr2	89629939	89630896
Olfr1251	chr2	89666927	89667884
Olfr1252	chr2	89721164	89722109
Olfr1253	chr2	89751869	89752826
Olfr1255	chr2	89816327	89817260
Olfr1257	chr2	89880827	89881757
Olfr1264	chr2	90021137	90022064
Olfr1265	chr2	90036920	90037850
Olfr1269	chr2	90118666	90119596
Olfr1274	chr2	90400639	90401674
Mtch2	chr2	90847154	90866810
Kbtbd4	chr2	90904739	90910561
Ptpmt1	chr2	90910712	90918050
Rapsn	chr2	91035626	91045729
1110051M20Rik	chr2	91273239	91444714
Harbi1	chr2	91710851	91721566
Phf21a	chr2	92184181	92364666
1700029I15Rik	chr2	92382917	92383603
Slc35c1	chr2	92452764	92460518
Gm13889	chr2	93955809	93957100
Hsd17b12	chr2	94032696	94157909
2810002D19Rik	chr2	94406706	94411680
Iftap	chr2	101560778	101629031
Trim44	chr2	102300118	102400900
4930547E08Rik	chr2	103804451	103810622
Cd59b	chr2	104071065	104084820
Cd59a	chr2	104095800	104115410
Hipk3	chr2	104426481	104494489
Prrg4	chr2	104830740	104849850
Gm38521	chr2	105017120	105020725
Elp4	chr2	105697319	105904564
Immp1l	chr2	105904637	105965558
Gm14015	chr2	106463822	106523103
Fshb	chr2	107055985	107059651
Mettl15	chr2	109092299	109278290
Lin7c	chr2	109890877	109900936
Lgr4	chr2	109917646	110014257
Olfr1277	chr2	111269453	111270365
Olfr1287	chr2	111449141	111450059
Olfr1295	chr2	111564503	111565442
Olfr1299	chr2	111661452	111665166
Olfr1300-ps1	chr2	111667436	111693319
Olfr1301	chr2	111754250	111755189
Olfr1302	chr2	111780312	111781260
Olfr1308	chr2	111960108	111961071
Olfr1309	chr2	111983133	111984096
Tmco5b	chr2	113285731	113297190
Zfp770	chr2	114193460	114201432
3110099E03Rik	chr2	115493512	115512201
BC052040	chr2	115581715	115778768
Tmco5	chr2	116878704	116892499
Spred1	chr2	117121070	117182277
Fam98b	chr2	117249738	117271540
Bmf	chr2	118528756	118549686
Bahd1	chr2	118901614	118924524
Ccdc32	chr2	119017778	119029393
Gm14137	chr2	119174508	119177568
Ppp1r14d	chr2	119218118	119229865
Spint1	chr2	119237359	119249513
Mapkbp1	chr2	119972698	120027403
Pla2g4e	chr2	120166411	120245335
Ganc	chr2	120403895	120460852
4931402G19Rik	chr2	120455697	120469367
Lrrc57	chr2	120604237	120609508
Stard9	chr2	120629120	120715881
Ttbk2	chr2	120732816	120850584
AV039307	chr2	120850655	120866690
Ubr1	chr2	120860275	120970715
Tmem62	chr2	120977061	121007842
Ccndbp1	chr2	121008407	121016912
Epb42	chr2	121017890	121036877
Tgm5	chr2	121046110	121085841
Lcmt2	chr2	121137291	121140698
Ppip5k1	chr2	121310560	121351013
Catsper2	chr2	121394354	121413792
Golm2	chr2	121866969	121936207
Sema6d	chr2	124089968	124667789
Slc24a5	chr2	125068126	125088677
Ctxn2	chr2	125136691	125147841
Galk2	chr2	125859108	125984298
Fam227b	chr2	125983482	126152004
Dtwd1	chr2	126152140	126165277
Atp8b4	chr2	126320972	126499847
1810024B03Rik	chr2	127186354	127208280
Tmem127	chr2	127247947	127261108
Adra2b	chr2	127363178	127367221
Zfp661	chr2	127575532	127587094
Mall	chr2	127704389	127729897
Mtln	chr2	127791381	127792488
Acoxl	chr2	127854627	128123892
Bcl2l11	chr2	128126037	128162547
Mertk	chr2	128698914	128803007
Ttl	chr2	129065946	129096283
Gm46764	chr2	129092773	129100943
Chchd5	chr2	129129699	129134111
Slc20a1	chr2	129198772	129211612
Il1a	chr2	129299609	129309972
Tgm6	chr2	130112415	130154232
Tmc2	chr2	130195193	130264445
Pced1a	chr2	130417683	130424641
Vps16	chr2	130424319	130444269
Ubox5	chr2	130589995	130630038
A730017L22Rik	chr2	130872540	130906396
Gfra4	chr2	131039631	131043088
Ap5s1	chr2	131210359	131213514
Mavs	chr2	131234062	131248024
Rnf24	chr2	131298487	131352892
Smox	chr2	131491861	131525183
Tmem230	chr2	132239491	132247788
Shld1	chr2	132686930	132751055
Fermt1	chr2	132904178	132946036
Tmx4	chr2	134594501	134644121
Pak7	chr2	136081087	136387967
Tasp1	chr2	139833478	140066805
Dzank1	chr2	144470554	144527414
Rbbp9	chr2	144542264	144550859
Dtd1	chr2	144599952	144768747
Slc24a3	chr2	145167774	145642165
Rin2	chr2	145786115	145887616
Kiz	chr2	146855879	146970096
Cd93	chr2	148436650	148443535
Cst9	chr2	148835146	148838737
Cstdc2	chr2	148846713	148850934
Cst3	chr2	148871721	148875512
Gm14133	chr2	149753883	149798820
Syndig1	chr2	149830782	150004392
Gm14139	chr2	150181754	150193279
Zfp937	chr2	150218098	150244874
Gm14124	chr2	150257516	150270300
3300002I08Rik	chr2	150310936	150362765
Zfp345	chr2	150470990	150485063
Cst7	chr2	150570414	150578944
Pygb	chr2	150786795	150831748
Nanp	chr2	151029684	151039379
Gm14167	chr2	151540725	151542471
Snph	chr2	151590548	151632593
4930556L07Rik	chr2	151747577	151751465
Trib3	chr2	152337424	152344060
Sox12	chr2	152393611	152398046
Defb23	chr2	152459054	152464620
Defb20	chr2	152477062	152479934
Defb26	chr2	152507755	152511736
Defb45	chr2	152593190	152596485
Cox4i2	chr2	152754172	152765037
Kif3b	chr2	153291415	153333389
Nol4l	chr2	153407460	153529971
Bpifb9a	chr2	154257878	154271243
Bpifb9b	chr2	154307243	154320642
Snta1	chr2	154376313	154408084
Cbfa2t2	chr2	154436483	154539356
Pxmp4	chr2	154587043	154603673
Zfp341	chr2	154613367	154646817
Chmp4b	chr2	154657025	154694783
Ahcy	chr2	155059311	155074497
Itch	chr2	155133480	155226855
Acss2	chr2	155518042	155562743
Gss	chr2	155563180	155592810
6430550D23Rik	chr2	156000442	156007977
Cpne1	chr2	156071840	156111965
Romo1	chr2	156144152	156145794
Cnbd2	chr2	156312472	156375638
Manbal	chr2	157367593	157396763
Lbp	chr2	158306492	158332852
Snhg17	chr2	158353699	158361522
Adig	chr2	158502611	158508198
Fam83d	chr2	158768098	158786637
Plcg1	chr2	160731309	160775760
Zhx3	chr2	160770446	160872990
Lpin3	chr2	160880669	160906000
Ptprt	chr2	161521987	162661147
Ptprtos	chr2	162390812	162393946
9430021M05Rik	chr2	162661162	162675204
Srsf6	chr2	162931507	162937120
Gtsf1l	chr2	163087030	163089601
Tox2	chr2	163203126	163324172
2900093K20Rik	chr2	163419770	163420361
Pkig	chr2	163658385	163726158
Gm16316	chr2	163685715	163692107
Wfdc3	chr2	164731225	164743267
Sulf2	chr2	166073898	166155683
Prex1	chr2	166566344	166713832
B4galt5	chr2	167298444	167349178
Tmem189	chr2	167643224	167661544
E130018N17Rik	chr2	168152602	168154513
Mocs3	chr2	168230621	168232303
Gm16796	chr2	170499356	170511927
1700028P15Rik	chr2	171956878	171962799
Fam209	chr2	172472553	172474316
Ppp4r1l-ps	chr2	173579319	173659539
Stx16	chr2	174076301	174099771
Gm14393	chr2	175061548	175067769
Gm14403	chr2	177498225	177512311
Gm14325	chr2	177828990	177840336
Zfp971	chr2	178023283	178035859
Phactr3	chr2	178118974	178338492
Cdh4	chr2	179442430	179899375
Ptk6	chr2	181195123	181202789
Tcea2	chr2	181680296	181688067
Lkaaear1	chr2	181696794	181698442
Oprl1	chr2	181715015	181720985
Myt1	chr2	181763331	181827775
Polr3k	chr2	181864359	181870826
Gm40035	chr2	181946454	181953192
Zfhx4	chr3	5218553	5415855
Pex2	chr3	5560187	5576248
1700008P02Rik	chr3	6615412	6620443
Gm16685	chr3	7612704	7690001
1700010I02Rik	chr3	7925302	7954887
Mrps28	chr3	8802145	8923857
Impa1	chr3	10311955	10331439
Zfand1	chr3	10339955	10351317
Gm10745	chr3	11823228	11844359
Gm6300	chr3	14363116	14374239
Lrrcc1	chr3	14533787	14572658
Car3	chr3	14863537	14872373
Gm9733	chr3	15296550	15332302
Sirpb1a	chr3	15371826	15426427
Sirpb1b	chr3	15495753	15575065
Gm5150	chr3	15948069	16006332
Gm30223	chr3	16817093	16832766
Pde7a	chr3	19223108	19311322
Dnajc5b	chr3	19508594	19610862
Hltf	chr3	20057810	20118491
Naaladl2	chr3	23798102	24784006
Nlgn1	chr3	25421807	26331909
Tnfsf10	chr3	27317076	27339665
Gm32738	chr3	27482498	27484243
Eif5a2	chr3	28781276	28798846
Gm32950	chr3	28790638	28805351
Egfem1	chr3	29081786	29691056
Mecom	chr3	29951295	30509759
Lrriq4	chr3	30644486	30672433
Lrrc31	chr3	30678553	30699843
Phc3	chr3	30899294	30969415
Prkci	chr3	30995770	31052740
Zmat3	chr3	32334793	32365665
Kcnmb3	chr3	32472320	32491969
Gm38505	chr3	34298172	34351698
Gm6639	chr3	35597151	35666163
Atp11b	chr3	35754062	35856276
Mccc1	chr3	35959305	36000678
Anxa5	chr3	36448923	36475887
Bbs12	chr3	37312553	37321451
Nudt6	chr3	37404981	37419596
Larp1b	chr3	40950649	40979715
D3Ertd751e	chr3	41742614	41758941
Ndufc1	chr3	51405478	51408955
Wwtr1	chr3	57455643	57575910
Rnf13	chr3	57736056	57835425
Pfn2	chr3	57841894	57847757
Clrn1	chr3	58844027	58885212
Aadacl2	chr3	60006742	60025420
Mbnl1	chr3	60472829	60629750
Rap2b	chr3	61364506	61368703
Arhgef26	chr3	62338776	62462221
Slc33a1	chr3	63942323	63964733
Vmn2r1	chr3	64054586	64105735
Vmn2r2	chr3	64116431	64140543
Vmn2r4	chr3	64388560	64415320
A730090N16Rik	chr3	65324019	65349429
Lekr1	chr3	65666227	65831162
Rsrc1	chr3	66985661	67358403
Mlf1	chr3	67374096	67400000
Gm35584	chr3	68761494	68762673
Bche	chr3	73635808	73708415
Gm36069	chr3	74105273	74126434
Serpini2	chr3	75242356	75270078
Fstl5	chr3	76074560	76710005
Rapgef2	chr3	79062510	79145875
4921511C10Rik	chr3	79212918	79253913
Gm17359	chr3	79345370	79464128
Fnip2	chr3	79455970	79567679
Glrb	chr3	80843598	80913660
Tdo2	chr3	81958413	81975728
Gucy1a1	chr3	82092426	82145946
Map9	chr3	82358071	82395268
1700028M03Rik	chr3	83555366	83574118
Fbxw7	chr3	84815576	84979198
Gatb	chr3	85574128	85654470
Sh3d19	chr3	85971117	86130521
Lrba	chr3	86224689	86782694
Cd1d2	chr3	86986585	86989532
Ttc24	chr3	88069409	88078304
Tsacc	chr3	88282754	88296999
Paqr6	chr3	88364588	88368541
Bglap2	chr3	88377735	88378701
Bglap	chr3	88383494	88384466
Rab25	chr3	88542028	88548279
Ubqln4	chr3	88553715	88569725
Thbs3	chr3	89215179	89226841
Krtcap2	chr3	89246437	89249729
Efna1	chr3	89271729	89280951
Adam15	chr3	89339639	89350028
4632404H12Rik	chr3	89767510	89773400
1700094D03Rik	chr3	90062807	90068347
Tpm3	chr3	90072650	90100902
Jtb	chr3	90231596	90235840
Dennd4b	chr3	90265234	90280665
S100a13	chr3	90514434	90524581
S100a14	chr3	90526848	90528835
S100a7l2	chr3	91088136	91090805
Lce1a2	chr3	92668612	92670315
Lce1c	chr3	92679246	92680918
Lce1k	chr3	92806290	92807891
1700040D17Rik	chr3	94409388	94412955
Tuft1	chr3	94612752	94658872
Selenbp2	chr3	94693572	94704406
Tmod4	chr3	95124513	95129209
Gm16740	chr3	95217456	95226658
Mllt11	chr3	95218543	95228677
Anxa9	chr3	95296093	95315180
4930558C23Rik	chr3	95386457	95402832
Gm4349	chr3	95427348	95431085
Hormad1	chr3	95559678	95587863
Golph3l	chr3	95588933	95619247
BC028528	chr3	95883944	95892062
Car14	chr3	95897767	95904685
Anp32e	chr3	95929256	95947387
Mtmr11	chr3	96161969	96171718
Bola1	chr3	96196587	96197586
H4c14	chr3	96262933	96263317
Itga10	chr3	96645583	96664519
Polr3c	chr3	96711894	96727439
Rnf115	chr3	96727610	96791155
Fmo5	chr3	97628803	97655287
Prkab2	chr3	97658211	97673067
Notch2	chr3	98013537	98150367
Zfp697	chr3	98382480	98431949
Hsd3b2	chr3	98711106	98724543
Hsd3b6	chr3	98805503	98814443
Wars2	chr3	99141089	99220203
Spag17	chr3	99885416	100143322
4930406D18Rik	chr3	100426404	100437754
Man1a2	chr3	100562204	100685473
Tshb	chr3	102777397	102782714
Sycp1	chr3	102818498	102936100
Sike1	chr3	102995739	103003914
Hipk1	chr3	103739814	103791563
Dclre1b	chr3	103800604	103809387
Gm15471	chr3	103803128	103808440
Ap4b1	chr3	103809516	103822025
Bcl2l15	chr3	103832695	103854618
Rsbn1	chr3	103914119	103966636
Magi3	chr3	104013264	104220406
St7l	chr3	104864505	104930063
Rap1a	chr3	105727259	105801381
I830077J02Rik	chr3	105925890	105932664
Ovgp1	chr3	105973801	105987423
Chil5	chr3	106016918	106032895
Chia1	chr3	106113381	106132116
Lrif1	chr3	106684986	106736576
Cd53	chr3	106758860	106790149
Ahcyl1	chr3	107663119	107696560
Gstm5	chr3	107895853	107898685
Gstm6	chr3	107938846	107953466
Gstm3	chr3	107963695	107969174
Ampd2	chr3	108074061	108086666
Gnat2	chr3	108093065	108101430
Gpr61	chr3	108148320	108154932
Amigo1	chr3	108186288	108192286
Atxn7l2	chr3	108202227	108210527
Taf13	chr3	108571698	108582068
Ntng1	chr3	109780049	110143472
Gm6602	chr3	111881902	112082001
Amy1	chr3	113555951	113577750
A930005H10Rik	chr3	115881578	115888130
Dph5	chr3	115888182	115929323
Slc30a7	chr3	115938972	116007406
Dbt	chr3	116513069	116549981
1700061I17Rik	chr3	117060521	117077765
Plppr5	chr3	117575226	117689508
Alg14	chr3	121291739	121363094
Arhgap29	chr3	121953228	122016677
Gm4610	chr3	122377096	122391996
4933405D12Rik	chr3	122882591	122924116
Sec24d	chr3	123267495	123365636
Fam241a	chr3	127869687	127896323
Sec24b	chr3	129982758	130060907
Gimd1	chr3	132629845	132647782
Gstcd	chr3	132981749	133092039
Ppa2	chr3	133310109	133378235
Tet2	chr3	133463676	133544390
Cisd2	chr3	135406411	135423433
Nfkb1	chr3	135584654	135691547
Ppp3ca	chr3	136670065	136937727
Gm567	chr3	137289616	137300708
Dnajb14	chr3	137867674	137908931
Mttp	chr3	138089854	138143418
Trmt10a	chr3	138143447	138159820
Adh6-ps1	chr3	138374120	138388291
Gm32693	chr3	139777152	139780759
Pdlim5	chr3	142239584	142395696
Gbp5	chr3	142496933	142522344
Gbp2b	chr3	142594846	142619176
9530052C20Rik	chr3	142882494	142894646
Sh3glb1	chr3	144683677	144720335
Clca3a2	chr3	144796558	144819494
Clca4c-ps	chr3	144879321	144896011
Clca4a	chr3	144952485	144975045
Odf2l	chr3	145118588	145153915
Col24a1	chr3	145292471	145552011
Spata1	chr3	146457201	146499793
Ptgfr	chr3	151798609	151837528
Cryz	chr3	154596710	154623182
Lrriq3	chr3	155093433	155194278
4930592C13Rik	chr3	157527514	157534090
Cth	chr3	157894247	157925063
Gm20752	chr3	159076363	159308080
Depdc1a	chr3	159495432	159529955
Wls	chr3	159839649	159938666
Chchd7	chr4	3938887	3951382
Bpnt2	chr4	4762483	4793306
Fam110b	chr4	5644089	5801101
Nsmaf	chr4	6396207	6454271
Rab2a	chr4	8535643	8607702
Clvs1	chr4	9269292	9451691
4930448K20Rik	chr4	9915964	9917397
1700123O12Rik	chr4	10508030	10797802
2610301B20Rik	chr4	10874497	10899423
Ndufaf6	chr4	11051045	11076205
Trp53inp1	chr4	11156440	11174379
1700123M08Rik	chr4	11966573	11994295
Tmem67	chr4	12039355	12088007
Rbm12b1	chr4	12140116	12146746
Cibar1	chr4	12153141	12172015
Triqk	chr4	12906836	12981485
Runx1t1	chr4	13743301	13895055
Necab1	chr4	14952244	15149131
Nbn	chr4	15957966	15992589
Ripk2	chr4	16122740	16163643
A530072M11Rik	chr4	16164109	16266225
Gm30092	chr4	17546445	17636191
Mmp16	chr4	17853071	18117479
Cnbd1	chr4	18767980	19122550
Cngb3	chr4	19280849	19510623
Cpne3	chr4	19519251	19570108
Wwp1	chr4	19608299	19709004
Ggh	chr4	20042051	20066111
Nkain3	chr4	20118873	20778668
Faxc	chr4	21931325	22001461
Fbxl4	chr4	22357542	22434091
Ndufaf4	chr4	24898082	24905001
Fhl5	chr4	25199906	25242852
Manea	chr4	26324505	26346652
4933421O10Rik	chr4	33027138	33031323
Pm20d2	chr4	33170405	33189737
Zfp292	chr4	34803109	34882948
C9orf72	chr4	35191284	35225836
Lingo2	chr4	35706647	36951744
Gm12381	chr4	38571666	38855483
Ube2r2	chr4	41136020	41193370
Nudt2	chr4	41465147	41480926
Fam219a	chr4	41517690	41569538
Gm42274	chr4	41743187	41755772
1700022I11Rik	chr4	42969945	42974325
Atp8b5	chr4	43267158	43373831
Rusc2	chr4	43381981	43427092
Fam166b	chr4	43427013	43429134
Cd72	chr4	43447723	43454626
Fam221b	chr4	43659621	43668859
Tmem8b	chr4	43668970	43692667
Olfr159	chr4	43770049	43771009
Olfr29-ps1	chr4	43781364	43782327
Fbxo10	chr4	45034247	45084604
Tomm5	chr4	45105209	45108113
Slc25a51	chr4	45395923	45408766
Gm829	chr4	45683588	45723706
Ccdc180	chr4	45890302	45950774
Tdrd7	chr4	45965334	46034765
Trim14	chr4	46505071	46536141
Galnt12	chr4	47091922	47123043
Tgfbr1	chr4	47353221	47414924
Invs	chr4	48279759	48431953
Ppp3r2	chr4	49678746	49681983
Smc2os	chr4	52430283	52438964
4930522O17Rik	chr4	53246195	53251120
Fktn	chr4	53714153	53765785
Tmem38b	chr4	53826044	53862018
Ctnnal1	chr4	56810934	56865211
Epb41l4b	chr4	56991972	57143156
Txn1	chr4	57943372	57956411
Olfr267	chr4	58784778	58785720
Dnajc25	chr4	59003192	59023398
Shoc1	chr4	59041983	59138983
Ptbp3	chr4	59471867	59549364
Hsdl2	chr4	59581562	59618694
E130308A19Rik	chr4	59626210	59754303
Slc31a2	chr4	62286428	62298412
Slc31a1	chr4	62360700	62391769
Alad	chr4	62505983	62520063
4933430I17Rik	chr4	62525368	62547994
Whrn	chr4	63414909	63495991
Tmem268	chr4	63558762	63586357
Gm11482	chr4	63634420	63639478
Megf9	chr4	70431926	70534928
Gm11487	chr4	73401031	73405072
2310002L09Rik	chr4	73939370	73950846
Kdm4c	chr4	74242496	74405864
A430085M09Rik	chr4	78594046	78597484
Lurap1l	chr4	80910685	80954301
Nfib	chr4	82290172	82505779
Zdhhc21	chr4	82798737	82859673
Ttc39b	chr4	83220300	83324189
Bnc2	chr4	84266806	84675403
Gm12415	chr4	84741474	84744615
Cntln	chr4	84884308	85131921
Sh3gl2	chr4	85205455	85389379
Plin2	chr4	86656564	86670059
Slc24a2	chr4	86983125	87230540
Hacd4	chr4	88410341	88438915
Ifna15	chr4	88557672	88558245
Ifna12	chr4	88602579	88603376
Ifna2	chr4	88683206	88683779
Mtap	chr4	89137369	89181090
Ift74	chr4	94614490	94693233
9530080O11Rik	chr4	95959710	95967655
Cyp2j12	chr4	96099315	96141152
Cyp2j8	chr4	96443949	96507397
Cyp2j6	chr4	96516137	96553651
Cyp2j9	chr4	96568428	96591485
Cyp2j5	chr4	96627431	96664119
E130114P18Rik	chr4	97567874	97584591
Dock7	chr4	98936658	99120915
Atg4c	chr4	99193933	99259787
Alg6	chr4	99715629	99763460
Itgb3bp	chr4	99767405	99829158
Pgm1	chr4	99929450	99987294
Ube2u	chr4	100478866	100550145
Cachd1	chr4	100776678	101003748
Jak1	chr4	101151973	101265282
Pramel19	chr4	101940406	101943183
Gm12790	chr4	101966246	101975105
Gm12789	chr4	101986839	101990231
Pde4b	chr4	102254938	102607262
Tctex1d1	chr4	102978702	103004576
Wdr78	chr4	103038064	103114299
Oma1	chr4	103313845	103366428
Dab1	chr4	103619499	104744843
C8a	chr4	104815679	104876398
Gm12724	chr4	106241212	106290547
Usp24	chr4	106316212	106441327
Pars2	chr4	106651068	106655282
Mroh7	chr4	106680416	106727930
Ssbp3	chr4	106911469	107049694
Cyb5rl	chr4	107066993	107088007
Tceanc2	chr4	107134161	107178366
Hspb11	chr4	107253691	107279938
Cpt2	chr4	107903981	107923589
Podn	chr4	108014792	108031954
Zyg11a	chr4	108181933	108218043
Zyg11b	chr4	108227754	108301090
Coa7	chr4	108328151	108340718
Gpx7	chr4	108400216	108406713
Tut4	chr4	108459409	108559415
Prpf38a	chr4	108564866	108579336
Orc1	chr4	108579453	108614831
Zfyve9	chr4	108637472	108781088
Txndc12	chr4	108834677	108862119
8030443G20Rik	chr4	108942842	108972077
Ttc39aos1	chr4	109402278	109406257
Rnf11	chr4	109452856	109476505
Cdkn2c	chr4	109660875	109666756
Faf1	chr4	109676626	109963960
Gm33070	chr4	110152668	110156841
Spata6	chr4	111720009	111829140
Skint9	chr4	112385968	112433985
Skint11	chr4	114163383	114245028
Cmpk1	chr4	114960612	114987228
Stil	chr4	115000117	115043198
Cyp4a12b	chr4	115411623	115439034
Cyp4a10	chr4	115518286	115533649
1700042G07Rik	chr4	116173371	116174297
Tmem69	chr4	116551527	116555943
Mmachc	chr4	116702433	116708385
Tesk2	chr4	116720954	116804248
Zswim5	chr4	116877401	116989105
Artn	chr4	117926159	117929763
9530034E10Rik	chr4	117975033	117993977
Cfap57	chr4	118554550	118620785
Gm12853	chr4	118632393	118636367
Olfr1339	chr4	118734530	118735478
Olfr1337	chr4	118781635	118782586
Olfr1335	chr4	118808854	118809862
Gm12863	chr4	118954272	118954919
Lao1	chr4	118961966	118968910
Gm12866	chr4	119054789	119069111
Tmem269	chr4	119205054	119218217
P3h1	chr4	119232914	119248977
Ccdc30	chr4	119322892	119415521
Zmynd12	chr4	119422683	119453899
Frg2f1	chr4	119530314	119538769
Guca2a	chr4	119637731	119639465
Hivep3	chr4	119814677	120135411
Exo5	chr4	120921201	120925005
Zfp69	chr4	120930136	120951701
Smap2	chr4	120968316	121017247
Ppt1	chr4	122836226	122859175
Heyl	chr4	123233555	123249870
Gm12925	chr4	123665880	123671210
Lsm10	chr4	126096652	126098584
Ncdn	chr4	126743749	126753765
Zmym6	chr4	127077382	127124374
S100pbp	chr4	129148001	129189579
Zbtb8os	chr4	129335967	129349868
Tssk3	chr4	129489007	129490770
Col16a1	chr4	130047839	130099277
A930031H19Rik	chr4	131000831	131010474
Gm42321	chr4	131694521	131710540
Ptpru	chr4	131768456	131838278
Oprd1	chr4	132110725	132144486
Trnau1ap	chr4	132311762	132329538
Rcc1	chr4	132331918	132345750
Phactr4	chr4	132355924	132422446
Sesn2	chr4	132492806	132510456
Trnp1	chr4	133491099	133498550
Gm42323	chr4	133512873	133519858
Kdf1	chr4	133518962	133530790
Rps6ka1	chr4	133847290	133887797
Lin28a	chr4	134003329	134018816
Cep85	chr4	134129857	134187085
Ldlrap1	chr4	134745411	134768004
Stpg1	chr4	135495986	135537803
Asap3	chr4	136206364	136246573
Kdm1a	chr4	136550532	136602723
Pink1	chr4	138313409	138326296
Gm16287	chr4	139175406	139180655
Capzb	chr4	139192898	139291820
Gm13031	chr4	140947665	140957902
Crocc	chr4	141016636	141060545
Cplane2	chr4	141213955	141220114
Plekhm2	chr4	141625734	141664146
Cela2a	chr4	141814953	141826005
Pramel21	chr4	143615002	143618595
Pramel26	chr4	143809244	143816093
Pramel27	chr4	143846496	143853637
Pramel11	chr4	143894236	143900380
Pramel14	chr4	143991126	143994369
Pramel29	chr4	144206761	144213017
Pramel5	chr4	144270632	144280466
1700012P22Rik	chr4	144418190	144438772
Aadacl3	chr4	144453770	144463756
Dhrs3	chr4	144892826	144928209
Zfp990	chr4	145510758	145538251
Zfp600	chr4	146156826	146198756
4933438K21Rik	chr4	147063365	147068436
Zfp984	chr4	147753973	147809788
Miip	chr4	147860777	147868719
2510039O18Rik	chr4	147940894	147947314
Nppa	chr4	148000721	148002074
Fbxo6	chr4	148145715	148152135
Dffa	chr4	149104141	149120653
Kif1b	chr4	149176318	149307733
Ube4bos3	chr4	149334638	149335912
Rbp7	chr4	149449701	149454968
Ctnnbip1	chr4	149518240	149566437
Clstn1	chr4	149586467	149648899
Slc25a33	chr4	149744035	149774267
Errfi1	chr4	150853795	150868889
Plekhg5	chr4	152086841	152115397
Rnf207	chr4	152307022	152318625
Nphp4	chr4	152476705	152563184
BC039966	chr4	153948454	153950476
Tprgl	chr4	154157484	154160684
Tnfrsf14	chr4	154922209	154928077
Pank4	chr4	154964122	154980938
Faap20	chr4	155249965	155256687
Gnb1	chr4	155491360	155559269
Atad3aos	chr4	155761191	155763560
Cptp	chr4	155864722	155869440
C1qtnf12	chr4	155962311	155966629
Gm16008	chr4	156020427	156031662
Tnfrsf18	chr4	156026321	156028894
Ttll10	chr4	156034836	156050817
Gm13648	chr4	156052715	156059802
Agrn	chr4	156165289	156197488
Perm1	chr4	156215926	156221307
Plekhn1	chr4	156221455	156228542
Mterf1b	chr5	4192366	4197651
Cdk14	chr5	4803383	5380251
Cfap69	chr5	5580981	5664232
Zfp804b	chr5	6769029	7344378
Sri	chr5	8046077	8069314
Slc25a40	chr5	8422837	8454839
Rundc3b	chr5	8490335	8622952
Abcb4	chr5	8893720	8959226
Crot	chr5	8966047	8997146
Sema3d	chr5	12383165	12588943
Sema3a	chr5	13396783	13603485
Sema3e	chr5	14025275	14256689
Pclo	chr5	14514917	14863459
Speer4e	chr5	14933630	14938475
Gm10354	chr5	14974496	14978899
Gm17019	chr5	15028949	15033007
Gm21083	chr5	15577292	15582092
Cacna2d1	chr5	15934690	16374511
Speer4f2	chr5	17373185	17377989
Speer4f1	chr5	17476121	17480936
Cd36	chr5	17781689	17888959
Gnat3	chr5	17962569	18019668
Gnai1	chr5	18265134	18360413
Gm31752	chr5	18481694	18495282
Magi2	chr5	19227045	20704791
Tmem60	chr5	20882452	20886870
Ptpn12	chr5	20986644	21055911
Ccdc146	chr5	21292960	21424677
Fbxl13	chr5	21483846	21645605
Slc26a5	chr5	21809000	21865604
Kmt2e	chr5	23434463	23504233
Fam126a	chr5	23915275	24030312
Klhl7	chr5	24100589	24161231
Kcnh2	chr5	24319588	24351604
Atg9b	chr5	24384180	24392143
Agap3	chr5	24452176	24502047
Iqca1l	chr5	24543433	24555469
Wdr86	chr5	24712268	24730680
Galnt11	chr5	25222871	25265918
4831440E17Rik	chr5	25499796	25504473
Actr3b	chr5	25759972	25850691
Speer4a	chr5	26034269	26039505
Dpp6	chr5	26817356	27727500
Speer4b	chr5	27495808	27501392
Gm17695	chr5	27952035	27977335
Rnf32	chr5	29195992	29225524
Cenpa	chr5	30666885	30674837
Dpysl5	chr5	30711563	30799369
Mapre3	chr5	30814640	30866106
Mpv17	chr5	31140662	31154251
Fndc4	chr5	31292241	31295932
Gckr	chr5	31297562	31327302
Zfp512	chr5	31452435	31481753
AI839979	chr5	31569591	31571397
Rbks	chr5	31624438	31697610
Babam2	chr5	31698049	32084739
Plb1	chr5	32239083	32364356
Ywhah	chr5	33018815	33027966
Ctbp1	chr5	33247722	33275004
Nat8l	chr5	33995983	34005916
Poln	chr5	34007178	34169526
4930557J02Rik	chr5	34118739	34135339
Cfap99	chr5	34288664	34328431
Tnip2	chr5	34496095	34513979
Sh3bp2	chr5	34525783	34563639
Gm15522	chr5	34650693	34652476
Grk4	chr5	34660378	34755303
Sh3tc1	chr5	35697179	35739987
Ablim2	chr5	35757879	35884979
Afap1	chr5	35893318	36003922
Wfs1	chr5	36966103	36988982
Evc	chr5	37299170	37336881
Evc2	chr5	37338477	37425054
Cytl1	chr5	37735518	37739820
Zfp518b	chr5	38668483	38684826
Rab28	chr5	41624972	41708179
Gm16223	chr5	42067959	42216784
Gm7854	chr5	43151685	43235354
Cpeb2	chr5	43233252	43289724
Fbxl5	chr5	43744617	43782149
Ldb2	chr5	44472132	44799746
Qdpr	chr5	45434031	45450229
Lap3	chr5	45493373	45512691
Lcorl	chr5	45697183	45857540
Gm7931	chr5	46347670	46415438
Kcnip4	chr5	48389502	49285659
Gm36814	chr5	50526938	50543590
Slc34a2	chr5	53049352	53071663
Stim2	chr5	53998522	54121057
Pgm2	chr5	64092938	64128351
1700027F09Rik	chr5	64454812	64467942
1700126H18Rik	chr5	66166606	66191335
Slc30a9	chr5	67306954	67356142
Yipf7	chr5	69516669	69542647
Corin	chr5	72300024	72504540
Slc10a4l	chr5	72581637	72587550
Cnga1	chr5	72603696	72642752
Dcun1d4	chr5	73481054	73560794
Rasl11b	chr5	74195325	74199477
Gm19583	chr5	75110320	75147107
Gm7271	chr5	76484076	76516628
Ppat	chr5	76913248	76951578
Thegl	chr5	77016022	77061522
1700017L05Rik	chr5	77465487	77468857
Epha5	chr5	84054764	84417382
Tmprss11f	chr5	86521225	86632424
Ugt2b5	chr5	87124946	87140340
Ugt2b38	chr5	87409939	87424203
Sult1d1	chr5	87554649	87569006
Csn1s2b	chr5	87808120	87824421
Prr27	chr5	87825696	87846386
Gm7337	chr5	87850358	87853012
Cabs1	chr5	87979450	87981541
Smr3a	chr5	88002524	88008534
Rufy3	chr5	88565039	88651417
Npffr2	chr5	89527428	89583740
Gm7056	chr5	89616435	89622611
Gm9958	chr5	90366996	90368488
Afp	chr5	90490713	90508907
Afm	chr5	90518948	90553544
Cxcl1	chr5	90891244	90893115
Gm19619	chr5	91257570	91283076
Cdkl2	chr5	92006073	92043042
G3bp2	chr5	92052144	92137725
Naaa	chr5	92257659	92278181
Ccdc158	chr5	92608294	92675127
2010109A12Rik	chr5	93206517	93213474
AA792892	chr5	94377339	94384334
Gm3286	chr5	95510741	95522402
Cxcl13	chr5	95956938	95961068
Fras1	chr5	96373954	96784728
Gm33370	chr5	96910269	96922149
Gm8013	chr5	96921271	96934867
4930467D21Rik	chr5	97392416	97588126
Rasgef1b	chr5	99217419	99252927
A930011G23Rik	chr5	99297243	99729060
Hnrnpd	chr5	99955934	99978938
Mapk10	chr5	102908548	103211334
Ptpn13	chr5	103425191	103598361
1700016H13Rik	chr5	103648586	103655732
Hsd17b13	chr5	103955441	103977388
Sparcl1	chr5	104079108	104114088
Pkd2	chr5	104459456	104505819
Thoc2l	chr5	104508349	104554207
Gbp8	chr5	105014152	105053561
Gbp4	chr5	105115766	105139586
Lrrc8d	chr5	105699968	105815215
Zfp326	chr5	105876567	105915820
Gm32921	chr5	106321339	106323219
Hfm1	chr5	106840196	106925890
Tgfbr3	chr5	107106566	107289629
Ephx4	chr5	107403512	107430031
Dipk1a	chr5	107908041	107987077
Tmed5	chr5	108121555	108132620
Ccdc18	chr5	108132913	108232949
Pigg	chr5	108312812	108349359
9330198I05Rik	chr5	108354894	108363865
Atp5k	chr5	108433245	108434399
Mfsd7a	chr5	108441053	108449100
Tmem175	chr5	108629809	108647770
Slc26a1	chr5	108669880	108675365
Fgfrl1	chr5	108694228	108706950
Rnf212	chr5	108729301	108775027
Vmn2r11	chr5	109046872	109059452
Vmn2r12	chr5	109085848	109097864
Vmn2r15	chr5	109286268	109297556
Vmn2r16	chr5	109330380	109364481
Vmn2r17	chr5	109420012	109453387
5430403G16Rik	chr5	109674542	109690834
AB010352	chr5	109866710	109885510
Gm26808	chr5	109922643	109923644
Gm15446	chr5	109933562	109941710
Zfp932	chr5	109996509	110010408
Zfp605	chr5	110110091	110129794
Chfr	chr5	110135829	110171973
Gm15787	chr5	110167507	110176504
Galnt9	chr5	110544354	110621383
Tpst2	chr5	112276744	112315356
Gm6583	chr5	112353772	112356033
Cmklr1	chr5	113612354	113650390
1700069L16Rik	chr5	113692423	113724772
Gm16108	chr5	114065460	114089884
Alkbh2	chr5	114123925	114128218
Mmab	chr5	114431033	114444027
Mvk	chr5	114444268	114460590
Trpv4	chr5	114622153	114658421
4930519G04Rik	chr5	114853713	114883879
Unc119b	chr5	115122565	115134975
Pop5	chr5	115235850	115240970
Coq5	chr5	115279701	115296972
Gm15728	chr5	117389121	117391456
Tbx3	chr5	119670861	119684724
Iqcd	chr5	120589022	120607113
Oas1b	chr5	120812634	120824160
Oas1g	chr5	120876141	120887613
Oas1a	chr5	120896256	120907525
Gm42020	chr5	121385512	121386890
Adam1b	chr5	121500095	121503435
Acad12	chr5	121598280	121618938
Cux2	chr5	121860215	122049851
Rad9b	chr5	122323223	122354205
Fam216a	chr5	122364583	122372342
Ift81	chr5	122550203	122614544
P2rx4	chr5	122707543	122729738
Rnf34	chr5	122850187	122868945
Morn3	chr5	123035788	123047016
Gm15860	chr5	123332722	123345142
Bcl7a	chr5	123344447	123374083
Mlxip	chr5	123394797	123457931
Clip1	chr5	123577793	123684361
Denr	chr5	123907274	123928832
Ccdc62	chr5	123930688	123969895
Ogfod2	chr5	124112320	124115480
Pitpnm2	chr5	124118688	124249760
LOC115490137	chr5	124175400	124193290
Pitpnm2os2	chr5	124194899	124200346
Pitpnm2os1	chr5	124229724	124237137
2810006K23Rik	chr5	124328088	124341852
Snrnp35	chr5	124483154	124491122
Tctn2	chr5	124598748	124627738
Aacs	chr5	125475872	125517405
Tmem132b	chr5	125532417	125792583
Tmem132c	chr5	127241825	127565790
Tmem132d	chr5	127783490	128433077
Stx2	chr5	128984557	129008572
Phkg1	chr5	129863430	129879088
Vkorc1l1	chr5	129942108	129986692
Kctd7	chr5	130144882	130155119
Auts2	chr5	131437332	132543220
4930563F08Rik	chr5	131880268	131883768
Gtf2ird2	chr5	134184037	134218143
Gtf2i	chr5	134237831	134314760
Mettl27	chr5	134932372	134942637
Wbscr25	chr5	134987432	135001350
Abhd11	chr5	135009151	135012175
Tbl2	chr5	135149685	135163873
Trim50	chr5	135353294	135367654
Por	chr5	135689144	135735326
Styxl1	chr5	135747219	135778385
Upk3b	chr5	136038495	136044993
Cux1	chr5	136248134	136567490
4933404O12Rik	chr5	136919145	136937109
Ufsp1	chr5	137294668	137295664
Pcolce	chr5	137605106	137611404
Fbxo24	chr5	137612504	137625078
Gm36266	chr5	137612705	137615247
Agfg2	chr5	137650480	137684753
Pilrb1	chr5	137852146	137858049
Pilrb2	chr5	137865820	137871758
Zfp113	chr5	138139701	138155744
Cops6	chr5	138161101	138163984
Lamtor4	chr5	138255481	138259395
Gal3st4	chr5	138264922	138272812
Pvrig	chr5	138341930	138348691
Gm10874	chr5	138363718	138388287
Zfp157	chr5	138441475	138460694
Pdgfa	chr5	138976013	138994944
Cox19	chr5	139337821	139345166
3110082I17Rik	chr5	139359738	139460534
Micall2	chr5	139706692	139736333
Tmem184a	chr5	139804951	139814283
Iqce	chr5	140663504	140702378
Sdk1	chr5	141241533	142213791
Tnrc18	chr5	142724601	142817662
Actb	chr5	142903114	142906754
Zfp12	chr5	143235162	143248834
Zfp316	chr5	143249694	143270022
Grid2ip	chr5	143357329	143391779
D130017N08Rik	chr5	143758353	143764942
Ocm	chr5	144019806	144050609
Tecpr1	chr5	144194441	144223615
Dmrt1i	chr5	144357922	144361005
Smurf1	chr5	144876494	144965830
Cdk8	chr5	146231249	146302874
Wasf3	chr5	146385005	146471125
Gpr12	chr5	146582149	146585239
Gm26597	chr5	147399553	147401919
Slc7a1	chr5	148327409	148399904
Ubl3	chr5	148504630	148552788
Gm42788	chr5	149144262	149153540
Gm8615	chr5	149154127	149156192
Medag	chr5	149411748	149431723
B3glct	chr5	149678229	149762599
Gm36141	chr5	149742161	149769503
Gm5	chr5	150499746	150502219
Kl	chr5	150952606	150993817
1700028E10Rik	chr5	151368674	151414083
Gm3704	chr5	151406503	151432118
Vmn2r18	chr5	151561660	151605767
Hepacam2	chr6	3457088	3494498
Bet1	chr6	4076898	4086930
Asb4	chr6	5383385	5433021
Dync1i1	chr6	5725638	6028039
Sdhaf3	chr6	6956017	7039220
C1galt1	chr6	7845223	7872042
Col28a1	chr6	7997807	8192617
Mios	chr6	8209226	8236273
Umad1	chr6	8259287	8428765
A430035B10Rik	chr6	8507058	8509161
Glcci1	chr6	8509599	8597549
Ica1	chr6	8630526	8778484
Gm6578	chr6	12099520	12109580
1700016P04Rik	chr6	13413336	13415996
1110019D14Rik	chr6	13871568	13896421
Foxp2	chr6	14901348	15441977
Cftr	chr6	18170686	18322769
Cttnbp2	chr6	18366471	18514869
Lsm8	chr6	18848634	18854052
4930524B17Rik	chr6	19247898	19278843
Tspan12	chr6	21771390	21852533
4930554P06Rik	chr6	23180480	23181515
Cadps2	chr6	23262773	23839421
Rnf148	chr6	23653894	23655136
Spam1	chr6	24791187	24801048
Hyal5	chr6	24857996	24891958
Grm8	chr6	27275120	28135146
6530409C15Rik	chr6	28215498	28234935
Arf5	chr6	28423603	28426602
Lrrc4	chr6	28828125	28831747
Hilpda	chr6	29272487	29275449
Fam71f2	chr6	29281140	29290680
Opn1sw	chr6	29376670	29380513
Atp6v1fnb	chr6	29471436	29473429
1700095J07Rik	chr6	30304614	30331805
Cpa2	chr6	30541641	30564473
Mkln1os	chr6	31366884	31398773
Plxna4	chr6	32144556	32588192
Exoc4	chr6	33249127	33973978
Akr1b8	chr6	34354145	34368461
Cyren	chr6	34871770	34878065
Cnot4	chr6	35022064	35133737
Ptn	chr6	36714928	36810179
Dgki	chr6	36837381	37299976
Gm33318	chr6	37442509	37447405
Akr1d1	chr6	37530172	37568815
D630045J12Rik	chr6	38123173	38254139
Zc3hav1l	chr6	38287393	38299259
Ttc26	chr6	38381523	38427647
Clec2l	chr6	38663068	38680865
4930599N23Rik	chr6	39118472	39148312
8030453O22Rik	chr6	39527540	39544489
Braf	chr6	39603236	39725463
Mrps33	chr6	39801806	39810936
Prss37	chr6	40514823	40519508
Olfr461	chr6	40544035	40544977
Olfr460	chr6	40571387	40572332
Clec5a	chr6	40574897	40585805
Tas2r138	chr6	40612314	40613310
Mgam	chr6	40628830	40769123
Try4	chr6	41302271	41305533
Try5	chr6	41311231	41314710
Prss3	chr6	41373758	41377613
Gm10334	chr6	41442213	41446097
Prss1	chr6	41458929	41463786
Prss2	chr6	41521775	41525079
Olfr459	chr6	41771352	41772297
Pip	chr6	41847548	41852065
Sval3	chr6	41968139	41973090
Sva	chr6	42038393	42042851
Gstk1	chr6	42245934	42250441
Epha1	chr6	42358486	42373268
Tas2r135	chr6	42405528	42406494
Olfr455	chr6	42538066	42539020
Tcaf1	chr6	42668001	42710115
Olfr453	chr6	42744038	42744992
1700024N05Rik	chr6	43162453	43174858
Olfr435	chr6	43201645	43202587
Arhgef5	chr6	43265643	43289320
Tpk1	chr6	43345000	43666278
Cntnap2	chr6	45060060	47301371
Zfp786	chr6	47819265	47830505
Zfp282	chr6	47877554	47908484
Zfp783	chr6	47943174	47954549
Zfp777	chr6	48024187	48048114
Krba1	chr6	48395585	48419855
Zfp862-ps	chr6	48504338	48534832
Atp6v0e2	chr6	48537568	48541800
Lrrc61	chr6	48554798	48570722
AI854703	chr6	48628166	48633688
Gimap8	chr6	48647233	48660875
Gsdme	chr6	50207400	50261769
Cycs	chr6	50562562	50566569
5430402O13Rik	chr6	50566642	50594865
C530044C16Rik	chr6	50776114	50814894
Gm31579	chr6	50906405	50910424
Mira	chr6	52214491	52215288
Evx1os	chr6	52308388	52314832
Mindy4	chr6	55203382	55320222
Adcyap1r1	chr6	55451977	55501455
Avl9	chr6	56714904	56761911
Fkbp9	chr6	56832058	56879360
Nt5c3	chr6	56882400	56923932
Vmn1r11	chr6	57137352	57138252
Ppm1k	chr6	57506501	57535487
Pyurf	chr6	57684738	57692078
Lancl2	chr6	57702454	57739449
Vmn1r21	chr6	57843563	57844457
Vmn1r26	chr6	58008182	58009202
Gm35386	chr6	60586771	60591672
Qrfprl	chr6	65381293	65458150
Tnip3	chr6	65590397	65634040
Vmn1r32	chr6	66552182	66559708
Vmn1r34	chr6	66636822	66637752
Vmn1r35	chr6	66678793	66679684
Vmn1r38	chr6	66776221	66777130
Il12rb2	chr6	67292017	67376188
Il23r	chr6	67422931	67491855
Rnf103	chr6	71493876	71510880
Kdm3a	chr6	71588969	71632917
4933431G14Rik	chr6	72120212	72123197
Reg3d	chr6	78375873	78378865
Reg3a	chr6	78380708	78383839
Pole4	chr6	82618354	82652874
Dqx1	chr6	83057843	83067219
Wbp1	chr6	83119043	83121461
Actg2	chr6	83512908	83536251
Ankrd53	chr6	83762645	83768326
Exoc6b	chr6	84618485	85069513
Sfxn5	chr6	85213050	85333422
Rab11fip5	chr6	85334961	85374634
Pradc1	chr6	85446784	85451970
Nat8f6	chr6	85808050	85809877
Nat8f2	chr6	85865421	85869137
Nat8f4	chr6	85899049	85904938
Nat8f1	chr6	85910153	85915632
Tprkb	chr6	85911914	85930284
Fam136a	chr6	86365470	86370058
Pcyox1	chr6	86386005	86397150
Tia1	chr6	86404218	86433405
A430078I02Rik	chr6	86470276	86480830
2310040G24Rik	chr6	86483375	86488227
Pcbp1	chr6	86524479	86526189
1600020E01Rik	chr6	86527329	86564449
Anxa4	chr6	86736839	86793584
Rab43	chr6	87788852	87812164
Gm5577	chr6	87981682	87984180
Kbtbd12	chr6	88545116	88627429
Vmn1r42	chr6	89844517	89845615
Aldh1l1	chr6	90550792	90599171
Wnt7a	chr6	91363980	91411353
Chchd4	chr6	91464275	91473423
Slc6a6	chr6	91684066	91759063
Magi1	chr6	93675452	94283917
Suclg2	chr6	95473008	95718846
Eogt	chr6	97110023	97148886
Foxp1	chr6	98925341	99520993
Shq1	chr6	100571810	100671157
Cntn3	chr6	102163305	102464667
Gm19757	chr6	105481265	105492668
Cntn4	chr6	105677666	106700135
Il5ra	chr6	106710378	106749037
Lrrn1	chr6	107529725	107570228
Jagn1	chr6	113442516	113448229
Vhl	chr6	113623993	113631634
Pparg	chr6	115360950	115490401
Mbd4	chr6	115840696	115853341
9530062K07Rik	chr6	116199409	116207993
Zfand4	chr6	116264218	116330304
Marchf8	chr6	116338021	116409541
Gm38882	chr6	117879632	117884595
Csgalnact2	chr6	118107451	118139140
Ninj2	chr6	120093379	120200338
Ccdc77	chr6	120324321	120364369
Il17ra	chr6	120463196	120483727
Hdhd5	chr6	120509493	120531299
1700072O05Rik	chr6	120554795	120574204
Cecr2	chr6	120666313	120771191
Gm4651	chr6	121064463	121069954
Gm10319	chr6	122136627	122150958
Mug-ps1	chr6	122176052	122248566
Vmn2r25	chr6	123822813	123853190
Vmn2r26	chr6	124024757	124062035
Cd163	chr6	124304650	124330527
Gnb3	chr6	124834239	124840275
Cd4	chr6	124864692	124888200
Acrbp	chr6	125049926	125063265
Cd9	chr6	125460265	125494760
Parp11	chr6	127446839	127494261
9330102E08Rik	chr6	128169699	128183803
Nrip2	chr6	128399765	128408935
Gm10069	chr6	128438756	128503281
Clec2h	chr6	128662384	128677374
Klrb1	chr6	128706095	128723097
Klrb1c	chr6	128778484	128788641
BC064078	chr6	128992960	129006647
Klrb1f	chr6	129045900	129057471
Clec2e	chr6	129091815	129100903
Klrb1-ps1	chr6	129116517	129129446
Clec2d	chr6	129180614	129186535
Cd69	chr6	129267323	129275369
Magohb	chr6	131284388	131293244
Styk1	chr6	131299143	131313827
Gm6619	chr6	131486405	131491493
Gm8882	chr6	132361104	132364134
Gm5885	chr6	133529188	133532762
Cdkn1b	chr6	134920400	134925525
Mgp	chr6	136872434	136875823
Plekha5	chr6	140424098	140594906
Gm5724	chr6	141707695	141778119
Gm6614	chr6	141972195	142008745
St8sia1	chr6	142821540	142964452
Lrmp	chr6	145115635	145174928
Rassf8	chr6	145746786	145821079
Sspn	chr6	145931872	145965225
Med21	chr6	146642578	146650600
Ppfibp1	chr6	146888493	147032025
Rep15	chr6	147032536	147033518
Klhl42	chr6	147091074	147112778
Gm15767	chr6	147242214	147243801
Gm6313	chr6	148606785	148614309
Sinhcaf	chr6	148921058	148946470
Dennd5b	chr6	148988068	149101680
Etfbkmt	chr6	149141512	149151170
Bicd1	chr6	149408983	149563326
Gm21814	chr6	149566081	149586163
Oscar	chr7	3609814	3616157
Mboat7	chr7	3677788	3692986
1700095K22Rik	chr7	3981109	3982879
Lair1	chr7	4007072	4063204
Ncr1	chr7	4337714	4345184
Rdh13	chr7	4425664	4445657
Tnnt1	chr7	4504569	4515975
Kmt5c	chr7	4740126	4747514
Zfp784	chr7	5034445	5038446
Vmn1r55	chr7	5146489	5147422
Vmn1r56	chr7	5194915	5196747
Vmn1r58	chr7	5408889	5413145
Vmn1r59	chr7	5453826	5454759
Vmn1r64	chr7	5883579	5884542
Vmn1r65	chr7	6007749	6011010
Zfp583	chr7	6315664	6330434
Zfp78	chr7	6363307	6382605
Olfr1346	chr7	6474111	6475053
Olfr1350	chr7	6569992	6570919
Zim1	chr7	6675442	6696432
Zfp418	chr7	7171352	7183560
Zfp772	chr7	7202121	7209998
Clcn4	chr7	7282308	7299557
Vmn2r51	chr7	10087197	10105659
Zik1	chr7	10487223	10495381
Zscan4d	chr7	11161642	11166148
Zfp551	chr7	12415148	12422491
Zfp606	chr7	12478304	12496235
2900092C05Rik	chr7	12512550	12556321
Vmn2r53	chr7	12581469	12608656
Vmn2r54	chr7	12615232	12640092
Vmn2r55	chr7	12651705	12688928
Vmn2r56	chr7	12693997	12733105
Vmn1r88	chr7	13177718	13178669
Vmn1r89	chr7	13219338	13220289
Zswim9	chr7	13258966	13278721
Bsph1	chr7	13450840	13473450
Sult2a5	chr7	13623966	13670807
Sult2a6	chr7	14222402	14254870
Sult2a8	chr7	14410685	14446587
Sult2a7	chr7	14465050	14493023
Nlrp5-ps	chr7	14530653	14622478
Obox7	chr7	14659707	14665996
Obox3	chr7	15625305	15639777
Bicra	chr7	15971261	15999495
Kptn	chr7	16119875	16127516
Arhgap35	chr7	16494472	16614993
Dact3	chr7	16875316	16887301
Pnmal1	chr7	16959678	16964607
Psg16	chr7	17074039	17133450
Psg-ps1	chr7	17672312	17682060
Ceacam14	chr7	17812681	17815627
Ceacam11	chr7	17972166	17978556
Ceacam13	chr7	18009888	18019220
Mill1	chr7	18245346	18266092
Psg25	chr7	18519701	18532227
Psg21	chr7	18646653	18656725
Sycp1-ps1	chr7	18786301	18789414
Psg19	chr7	18789124	18798510
Mill2	chr7	18839965	18858653
Six5	chr7	19094543	19098345
Bhmg1	chr7	19098270	19118344
Vasp	chr7	19256929	19271854
Fosb	chr7	19302695	19310045
Ppp1r13l	chr7	19361215	19378533
Nectin2	chr7	19716643	19749573
Pvr	chr7	19903577	19921143
Vmn1r178	chr7	23893528	23894443
Zfp428	chr7	24507086	24515682
Ceacam10	chr7	24777166	24784655
Grik5	chr7	25009850	25072369
Megf8	chr7	25317163	25365917
4732471J01Rik	chr7	25394712	25566417
Cyp2b9	chr7	26173408	26210660
Cyp2b19	chr7	26757141	26772630
Cyp2a22	chr7	26931630	26939386
Cyp2a12	chr7	27029089	27036815
Cyp2f2	chr7	27119954	27133660
Rab4b	chr7	27168432	27178883
Mia	chr7	27179740	27181149
Itpkc	chr7	27207169	27228617
Coq8b	chr7	27233012	27257949
Numbl	chr7	27258760	27282150
Shkbp1	chr7	27342132	27356008
Zfp607b	chr7	27674660	27706482
Zfp850	chr7	27984470	28014115
Plekhg2	chr7	28359603	28372662
Lrfn1	chr7	28452237	28467548
Ccer2	chr7	28756173	28758964
Sirt2	chr7	28766751	28788665
Gm19897	chr7	28774898	28781514
Ech1	chr7	28825337	28832239
Spred3	chr7	29158828	29168647
Catsperg1	chr7	29181531	29214033
Zfp940	chr7	29843935	29853648
Zfp74	chr7	29932790	29954065
Zfp82	chr7	30056033	30072823
Zfp566	chr7	30077336	30090510
Zfp260	chr7	30095075	30107614
Zfp382	chr7	30121931	30140755
Gm5113	chr7	30169874	30182324
Cox7a1	chr7	30184170	30186030
Thap8	chr7	30280093	30290237
Clip3	chr7	30291694	30308367
Alkbh6	chr7	30308752	30314303
Syne4	chr7	30314815	30319045
Zbtb32	chr7	30589680	30598909
Upk1a	chr7	30603091	30612734
Sbsn	chr7	30751470	30756134
Ffar1	chr7	30860567	30861470
Cd22	chr7	30865403	30880342
Hamp2	chr7	30922371	30924181
Hamp	chr7	30942368	30944029
Scgb2b2	chr7	31302768	31304977
Scgb2b19	chr7	33278365	33280341
Scgb2b20	chr7	33364342	33366319
Wtip	chr7	34109549	34133268
Kctd15	chr7	34636998	34655509
Pepd	chr7	34912406	35044708
Cebpg	chr7	35046421	35056566
Uri1	chr7	37959991	38019552
Gm28453	chr7	38379382	38443215
Gm5591	chr7	38518138	38528193
Zfp619	chr7	39517765	39540415
Gm17102	chr7	41393697	41397453
AW146154	chr7	41478873	41499890
Vmn2r-ps54	chr7	41668013	41727193
Vmn2r58	chr7	41836880	41872670
Zfp141	chr7	42473385	42505753
Zfp977	chr7	42579396	42592545
Zfp936	chr7	43177589	43192109
EU599041	chr7	43214038	43226842
Zfp719	chr7	43579585	43593710
Klk14	chr7	43690417	43695536
Klk13	chr7	43712566	43726758
Klk1b11	chr7	43995876	43999875
Klk1b16	chr7	44137289	44141610
Klk1b24	chr7	44188235	44192451
1700028J19Rik	chr7	44229929	44236122
Gm36864	chr7	44236168	44243186
Acp4	chr7	44253086	44257204
Aspdh	chr7	44465434	44467751
5430431A17Rik	chr7	44484516	44485413
Fam71e1	chr7	44496594	44504266
Vrk3	chr7	44748628	44777514
Tsks	chr7	44943239	44958037
Prrg2	chr7	45053606	45061652
Aldh16a1	chr7	45141832	45154536
Pih1d1	chr7	45154302	45160064
Slc6a21	chr7	45282872	45288993
Bax	chr7	45461694	45466898
Dhdh	chr7	45473562	45488805
Plekha4	chr7	45526329	45554229
Izumo1	chr7	45621810	45627242
Gm5897	chr7	45782931	45784467
Kcnj14	chr7	45816466	45824747
Grwd1	chr7	45825222	45830789
Kdelr1	chr7	45872839	45883726
Syngr4	chr7	45886844	45896711
Sergef	chr7	46443158	46639807
Saa1	chr7	46740496	46742980
Saa2	chr7	46751832	46754313
Ptpn5	chr7	47077799	47133684
Mrgpra9	chr7	47234918	47252879
Mrgpra1	chr7	47334874	47354240
Mrgpra4	chr7	47980793	47982296
Mrgprb8	chr7	48388525	48389648
E2f8	chr7	48866428	48881596
Nav2	chr7	48959072	49610088
9130015G15Rik	chr7	49121936	49162158
Nell1	chr7	49975349	50863289
Gas2	chr7	51862014	51994461
1700015G11Rik	chr7	52011679	52015716
Cyfip1	chr7	55842070	55932633
A230056P14Rik	chr7	55962530	55980096
Gm34121	chr7	56038840	56050050
Gabrg3	chr7	56716462	57387215
Gabra5	chr7	57407668	57510059
Gabrb3	chr7	57590517	57828801
A230057D06Rik	chr7	61705849	61927574
A330076H08Rik	chr7	61943894	61982355
Otud7a	chr7	63444771	63759027
Gm27252	chr7	63896383	63900537
Apba2	chr7	64501705	64753876
Asb7	chr7	66644566	66689561
Lins1	chr7	66689888	66717256
Igf1r	chr7	67952256	68233667
Gm6567	chr7	73097751	73102068
Gm4971	chr7	73685491	73686563
Agbl1	chr7	76229886	77124698
Det1	chr7	78827473	78847211
Isg20	chr7	78913423	78920396
Wdr93	chr7	79743148	79785950
Arpin	chr7	79925358	79935264
Gm21057	chr7	80062709	80075257
Gdpgp1	chr7	80232892	80241420
Man2a2	chr7	80349096	80371375
Gm44851	chr7	80404439	80406585
Gm15880	chr7	80636016	80644384
Fsd2	chr7	81534353	81566981
Homer2	chr7	81600480	81706925
Ramac	chr7	81762952	81769490
Saxo2	chr7	82632959	82648528
A530021J07Rik	chr7	83148469	83179438
Tmc3	chr7	83584930	83623709
Gm16638	chr7	83597047	83631841
Stard5	chr7	83632016	83642328
Abhd17c	chr7	84109355	84151893
Olfr290	chr7	84915780	84916728
Vmn2r65	chr7	84940168	84964009
Vmn2r67	chr7	85136239	85155902
Vmn2r75	chr7	86148041	86171724
Olfr294	chr7	86615635	86616643
Vmn2r79	chr7	86996464	87037968
Tyr	chr7	87424770	87493512
Tmem135	chr7	89140021	89404222
2310010J17Rik	chr7	90124835	90129936
Sytl2	chr7	90302354	90410719
Dlg2	chr7	91090785	92449246
Ankrd42	chr7	92584182	92637142
Pcf11	chr7	92643711	92669912
Rab30	chr7	92741713	92837117
Gm15501	chr7	93178975	93184176
Gab2	chr7	97081750	97308951
Aamdc	chr7	97550330	97579497
Rsf1	chr7	97579895	97692782
Myo7a	chr7	98051053	98119493
Acer3	chr7	98213809	98321208
Gm15506	chr7	98682335	98702928
Slco2b1	chr7	99657803	99711340
Xrra1	chr7	99859217	99917824
Coa4	chr7	100537099	100539812
Mrpl48	chr7	100545778	100608301
Relt	chr7	100845847	100863413
Folr2	chr7	101839987	101857190
Anapc15	chr7	101881324	101899545
Pgap2	chr7	102210172	102238564
Rhog	chr7	102239122	102250118
Stim1	chr7	102267818	102437318
Rrm1	chr7	102441694	102469771
Olfr543	chr7	102476772	102477902
Olfr556	chr7	102669900	102670923
Trim68	chr7	102677578	102687327
Olfr33	chr7	102713454	102714411
Olfr564	chr7	102803479	102804430
Olfr569	chr7	102887206	102888151
Olfr582	chr7	103041480	103042440
Olfr584	chr7	103085519	103086479
Olfr585	chr7	103097742	103098699
Olfr605	chr7	103442139	103443150
Olfr624	chr7	103670102	103671029
Hbb-bh2	chr7	103839123	103840521
Olfr648	chr7	104179455	104180406
Trim6	chr7	104218794	104235152
Trim5	chr7	104264447	104288106
Trim12c	chr7	104338753	104353358
Trim30b	chr7	104355397	104358646
Trim30a	chr7	104409025	104465193
Trim30d	chr7	104470013	104507849
Trim30e-ps1	chr7	104532958	104535361
Olfr651	chr7	104552883	104553952
Olfr653	chr7	104579623	104580669
Olfr663	chr7	104703568	104704603
Usp17le	chr7	104768048	104777470
Usp17lb	chr7	104840256	104842583
Olfr667	chr7	104916313	104917294
Olfr668	chr7	104924805	104925762
Olfr669	chr7	104938527	104939481
Olfr671	chr7	104975041	104975983
Olfr683	chr7	105143349	105144309
Olfr690	chr7	105329216	105330278
Olfr692	chr7	105368327	105369317
Cnga4	chr7	105404567	105408738
Apbb1	chr7	105558464	105581653
Hpx	chr7	105591610	105600116
Dnhd1	chr7	105650775	105721800
Gm4759	chr7	106421549	106441073
Olfr694	chr7	106688781	106689729
Olfr697	chr7	106740907	106741956
Olfr701	chr7	106814128	106820709
Olfr702	chr7	106823488	106826743
Olfr703	chr7	106844612	106845572
Olfr714	chr7	107073829	107074783
Syt9	chr7	107370789	107548655
Olfml1	chr7	107567432	107591365
Ovch2	chr7	107781543	107801179
Olfr485	chr7	108158917	108159871
Olfr493	chr7	108346034	108346979
Olfr495	chr7	108395121	108396114
Olfr497	chr7	108422572	108423517
Olfr502	chr7	108523003	108523948
Olfr504	chr7	108564836	108565793
Olfr512	chr7	108713354	108714335
Olfr514	chr7	108825064	108825997
[truncated: 2,689 more rows]

## Sheet: Supplementary_Data_4
Supplementary Data 4. List of differentially expressed genes.
Sample	Regulation	gene	Log2 fold change	FDR
FGO	Up	Cthrc1	8.04465	0.0129844
FGO	Up	Grb7	2.60019	0.0282192
FGO	Up	Cavin1	1.79989	0.0221191
FGO	Up	Cdk5r2	1.71183	0.0428121
FGO	Up	Mfhas1	1.63856	7.86661e-05
FGO	Up	Stard4	1.47513	7.86661e-05
FGO	Up	Aph1c	1.24007	0.00709251
FGO	Up	Slc5a3	1.14974	0.0400319
FGO	Up	Map7d1	1.00615	0.00996198
FGO	Up	Pdzrn3	0.864514	0.0207478
FGO	Up	Aldh1a2	0.838739	0.0207478
FGO	Up	Dgkz	0.77278	0.0419592
FGO	Up	Gprc5c	0.743541	0.0345354
FGO	Up	Zc3h6	0.555333	0.0328104
FGO	Down	Rprl3	-10.5721	0.000548831
FGO	Down	Dach2	-8.39427	0.0207478
FGO	Down	4932411N23Rik	-7.9235	0.0257249
FGO	Down	Rprl2	-7.41581	0.0345354
FGO	Down	Kcnj15	-6.03443	0.0345354
FGO	Down	Muc15	-5.30428	0.0345354
FGO	Down	Prr32	-4.51236	0.0345354
FGO	Down	Nox4	-4.38182	0.00598614
FGO	Down	Dcaf8l	-3.41621	1.61979e-06
FGO	Down	Grik2	-2.83584	0.0400319
FGO	Down	Mdga2	-2.76838	0.00263626
FGO	Down	Gm35191	-2.37216	0.0257249
FGO	Down	Eda	-2.31781	0.0328241
FGO	Down	Tent5d	-2.26238	0.0373883
FGO	Down	Zfp953	-2.22282	0.00709251
FGO	Down	Dock2	-1.87724	0.00314172
FGO	Down	Myo10	-1.71938	0.00227464
FGO	Down	Asb12	-1.65048	0.0470459
FGO	Down	Tmtc2	-1.38728	0.0149665
FGO	Down	Cdo1	-1.38208	4.18173e-12
FGO	Down	Srp68	-1.36367	3.65494e-05
FGO	Down	Alpk3	-1.33106	0.0345354
FGO	Down	Ppp3ca	-1.18624	0.0149665
FGO	Down	Hecw2	-1.14087	0.0269569
FGO	Down	Gm7056	-0.972304	0.00701085
FGO	Down	Dip2c	-0.934196	7.86661e-05
FGO	Down	Scel	-0.917343	0.00857206
FGO	Down	Dock10	-0.901095	0.00910329
FGO	Down	Robo1	-0.886525	0.0269569
FGO	Down	Synpo	-0.849706	0.0220432
FGO	Down	Stat4	-0.839949	0.0204842
FGO	Down	C130074G19Rik	-0.830933	0.0257249
FGO	Down	Aqr	-0.81271	0.0011049
FGO	Down	Ccdc88a	-0.758114	0.0113055
FGO	Down	Nab1	-0.755926	0.00827851
FGO	Down	Rnf213	-0.691145	0.0257249
FGO	Down	Zfp735	-0.673869	0.00738736
FGO	Down	Sycp2	-0.651818	0.0330017
FGO	Down	Pla2g4c	-0.539064	0.0250505
FGO	Down	Dnmt1	-0.531062	0.0207478
2C	Up	Pxdn	4.77309	0.0215556
