# Supplementary material for: Histone H3K36me2 and H3K36me3 form a chromatin platform essential for DNMT3A-dependent DNA methylation in mouse oocytes
Source: Nat Commun. 2022 Aug 3;13:4440. doi: 10.1038/s41467-022-32141-2 (PMC9349174; doi:10.1038/s41467-022-32141-2)
Supplement: Supplementary file 8 — Source Data [file 41467_2022_32141_MOESM8_ESM.zip]

Archive with 1 entries (1 files):
- Source220707.xlsx
