# Supplementary material for: Histone H3K36me2 and H3K36me3 form a chromatin platform essential for DNMT3A-dependent DNA methylation in mouse oocytes
Source: Nat Commun. 2022 Aug 3;13:4440. doi: 10.1038/s41467-022-32141-2 (PMC9349174; doi:10.1038/s41467-022-32141-2)
Supplement: Supplementary file 8 — Source Data [file 41467_2022_32141_MOESM8_ESM.zip › Source220707.xlsx]

## Sheet: Fig.1c and Supple_Fig.1e
Fig. 1c and Supplementary_Fig.1e
chr	start	end	H3K36me2 enrichment (ChIP/input)	Autosome or X chromosome
chr1	0	5000000	1.20543	Autosome
chr1	5000000	10000000	1.21367	Autosome
chr1	10000000	15000000	1.22898	Autosome
chr1	15000000	20000000	1.24404	Autosome
chr1	20000000	25000000	1.18037	Autosome
chr1	25000000	30000000	1.13261	Autosome
chr1	30000000	35000000	1.137	Autosome
chr1	35000000	40000000	1.03033	Autosome
chr1	40000000	45000000	1.003	Autosome
chr1	45000000	50000000	1.03585	Autosome
chr1	50000000	55000000	1.10148	Autosome
chr1	55000000	60000000	1.00942	Autosome
chr1	60000000	65000000	1.11536	Autosome
chr1	65000000	70000000	1.12094	Autosome
chr1	70000000	75000000	0.963125	Autosome
chr1	75000000	80000000	1.10395	Autosome
chr1	80000000	85000000	1.0086	Autosome
chr1	85000000	90000000	1.00362	Autosome
chr1	90000000	95000000	0.91337	Autosome
chr1	95000000	100000000	1.04203	Autosome
chr1	100000000	105000000	1.01193	Autosome
chr1	105000000	110000000	1.06038	Autosome
chr1	110000000	115000000	1.09225	Autosome
chr1	115000000	120000000	1.05823	Autosome
chr1	120000000	125000000	0.837957	Autosome
chr1	125000000	130000000	0.976681	Autosome
chr1	130000000	135000000	1.05845	Autosome
chr1	135000000	140000000	1.08717	Autosome
chr1	140000000	145000000	1.04699	Autosome
chr1	145000000	150000000	0.95907	Autosome
chr1	150000000	155000000	1.02276	Autosome
chr1	155000000	160000000	1.09147	Autosome
chr1	160000000	165000000	1.10948	Autosome
chr1	165000000	170000000	0.897994	Autosome
chr1	170000000	175000000	0.926031	Autosome
chr1	175000000	180000000	1.16156	Autosome
chr1	180000000	185000000	0.964731	Autosome
chr1	185000000	190000000	1.07398	Autosome
chr1	190000000	195000000	1.02531	Autosome
chr1	195000000	195471971	1.55065	Autosome
chr2	0	5000000	1.0589	Autosome
chr2	5000000	10000000	1.07964	Autosome
chr2	10000000	15000000	1.11181	Autosome
chr2	15000000	20000000	1.20332	Autosome
chr2	20000000	25000000	1.25604	Autosome
chr2	25000000	30000000	0.887885	Autosome
chr2	30000000	35000000	0.90902	Autosome
chr2	35000000	40000000	1.00817	Autosome
chr2	40000000	45000000	1.03963	Autosome
chr2	45000000	50000000	0.972491	Autosome
chr2	50000000	55000000	0.976112	Autosome
chr2	55000000	60000000	0.89222	Autosome
chr2	60000000	65000000	0.829174	Autosome
chr2	65000000	70000000	0.831576	Autosome
chr2	70000000	75000000	0.951626	Autosome
chr2	75000000	80000000	0.919189	Autosome
chr2	80000000	85000000	0.986531	Autosome
chr2	85000000	90000000	0.999166	Autosome
chr2	90000000	95000000	0.880833	Autosome
chr2	95000000	100000000	1.01302	Autosome
chr2	100000000	105000000	0.918044	Autosome
chr2	105000000	110000000	1.07295	Autosome
chr2	110000000	115000000	1.0029	Autosome
chr2	115000000	120000000	0.95573	Autosome
chr2	120000000	125000000	1.08591	Autosome
chr2	125000000	130000000	0.942033	Autosome
chr2	130000000	135000000	1.05984	Autosome
chr2	135000000	140000000	0.931382	Autosome
chr2	140000000	145000000	1.02933	Autosome
chr2	145000000	150000000	1.05906	Autosome
chr2	150000000	155000000	0.972248	Autosome
chr2	155000000	160000000	0.881239	Autosome
chr2	160000000	165000000	0.989833	Autosome
chr2	165000000	170000000	0.788127	Autosome
chr2	170000000	175000000	0.732615	Autosome
chr2	175000000	180000000	1.10114	Autosome
chr2	180000000	182113224	0.866171	Autosome
chr3	0	5000000	1.05471	Autosome
chr3	5000000	10000000	1.08734	Autosome
chr3	10000000	15000000	1.1117	Autosome
chr3	15000000	20000000	1.13213	Autosome
chr3	20000000	25000000	1.20536	Autosome
chr3	25000000	30000000	1.06648	Autosome
chr3	30000000	35000000	1.12433	Autosome
chr3	35000000	40000000	0.911776	Autosome
chr3	40000000	45000000	0.962581	Autosome
chr3	45000000	50000000	0.966109	Autosome
chr3	50000000	55000000	0.780748	Autosome
chr3	55000000	60000000	0.959176	Autosome
chr3	60000000	65000000	1.08679	Autosome
chr3	65000000	70000000	1.03987	Autosome
chr3	70000000	75000000	1.00768	Autosome
chr3	75000000	80000000	1.06944	Autosome
chr3	80000000	85000000	0.907738	Autosome
chr3	85000000	90000000	0.873002	Autosome
chr3	90000000	95000000	0.943925	Autosome
chr3	95000000	100000000	0.968145	Autosome
chr3	100000000	105000000	0.951369	Autosome
chr3	105000000	110000000	1.03418	Autosome
chr3	110000000	115000000	1.0111	Autosome
chr3	115000000	120000000	0.862917	Autosome
chr3	120000000	125000000	0.842779	Autosome
chr3	125000000	130000000	0.78241	Autosome
chr3	130000000	135000000	0.919434	Autosome
chr3	135000000	140000000	1.02823	Autosome
chr3	140000000	145000000	0.929795	Autosome
chr3	145000000	150000000	0.824945	Autosome
chr3	150000000	155000000	0.934249	Autosome
chr3	155000000	160000000	1.07943	Autosome
chr4	0	5000000	0.895398	Autosome
chr4	5000000	10000000	1.11351	Autosome
chr4	10000000	15000000	1.14347	Autosome
chr4	15000000	20000000	1.35067	Autosome
chr4	20000000	25000000	1.15893	Autosome
chr4	25000000	30000000	1.07803	Autosome
chr4	30000000	35000000	1.03565	Autosome
chr4	35000000	40000000	1.16087	Autosome
chr4	40000000	45000000	0.910798	Autosome
chr4	45000000	50000000	0.860174	Autosome
chr4	50000000	55000000	0.877811	Autosome
chr4	55000000	60000000	0.940099	Autosome
chr4	60000000	65000000	0.889088	Autosome
chr4	65000000	70000000	0.817464	Autosome
chr4	70000000	75000000	1.04601	Autosome
chr4	75000000	80000000	0.990585	Autosome
chr4	80000000	85000000	0.983137	Autosome
chr4	85000000	90000000	0.982946	Autosome
chr4	90000000	95000000	0.926879	Autosome
chr4	95000000	100000000	1.01737	Autosome
chr4	100000000	105000000	1.26851	Autosome
chr4	105000000	110000000	0.989677	Autosome
chr4	110000000	115000000	1.02896	Autosome
chr4	115000000	120000000	1.01592	Autosome
chr4	120000000	125000000	0.903185	Autosome
chr4	125000000	130000000	0.768412	Autosome
chr4	130000000	135000000	0.932996	Autosome
chr4	135000000	140000000	0.72263	Autosome
chr4	140000000	145000000	0.941158	Autosome
chr4	145000000	150000000	0.955268	Autosome
chr4	150000000	155000000	0.78506	Autosome
chr4	155000000	156508116	0.963534	Autosome
chr5	0	5000000	0.91331	Autosome
chr5	5000000	10000000	1.16051	Autosome
chr5	10000000	15000000	1.15839	Autosome
chr5	15000000	20000000	1.2392	Autosome
chr5	20000000	25000000	1.14571	Autosome
chr5	25000000	30000000	1.18625	Autosome
chr5	30000000	35000000	1.10106	Autosome
chr5	35000000	40000000	0.906669	Autosome
chr5	40000000	45000000	1.05352	Autosome
chr5	45000000	50000000	1.12463	Autosome
chr5	50000000	55000000	0.897233	Autosome
chr5	55000000	60000000	0.98762	Autosome
chr5	60000000	65000000	0.892133	Autosome
chr5	65000000	70000000	0.909717	Autosome
chr5	70000000	75000000	0.892101	Autosome
chr5	75000000	80000000	0.897619	Autosome
chr5	80000000	85000000	1.01043	Autosome
chr5	85000000	90000000	1.01821	Autosome
chr5	90000000	95000000	1.00867	Autosome
chr5	95000000	100000000	1.07518	Autosome
chr5	100000000	105000000	0.899219	Autosome
chr5	105000000	110000000	1.09645	Autosome
chr5	110000000	115000000	0.878492	Autosome
chr5	115000000	120000000	0.854353	Autosome
chr5	120000000	125000000	0.985849	Autosome
chr5	125000000	130000000	0.986801	Autosome
chr5	130000000	135000000	1.03509	Autosome
chr5	135000000	140000000	0.901502	Autosome
chr5	140000000	145000000	1.05711	Autosome
chr5	145000000	150000000	0.920513	Autosome
chr5	150000000	151834684	1.10573	Autosome
chr6	0	5000000	0.827426	Autosome
chr6	5000000	10000000	1.18255	Autosome
chr6	10000000	15000000	1.08531	Autosome
chr6	15000000	20000000	1.12324	Autosome
chr6	20000000	25000000	1.0826	Autosome
chr6	25000000	30000000	1.03757	Autosome
chr6	30000000	35000000	1.01097	Autosome
chr6	35000000	40000000	1.09236	Autosome
chr6	40000000	45000000	1.12066	Autosome
chr6	45000000	50000000	1.15938	Autosome
chr6	50000000	55000000	0.852991	Autosome
chr6	55000000	60000000	0.93755	Autosome
chr6	60000000	65000000	0.931038	Autosome
chr6	65000000	70000000	1.03121	Autosome
chr6	70000000	75000000	0.896327	Autosome
chr6	75000000	80000000	0.935771	Autosome
chr6	80000000	85000000	0.831761	Autosome
chr6	85000000	90000000	0.992393	Autosome
chr6	90000000	95000000	0.957895	Autosome
chr6	95000000	100000000	1.01258	Autosome
chr6	100000000	105000000	0.923966	Autosome
chr6	105000000	110000000	1.11738	Autosome
chr6	110000000	115000000	0.797692	Autosome
chr6	115000000	120000000	0.810749	Autosome
chr6	120000000	125000000	0.916745	Autosome
chr6	125000000	130000000	0.865728	Autosome
chr6	130000000	135000000	0.937394	Autosome
chr6	135000000	140000000	0.856289	Autosome
chr6	140000000	145000000	0.938336	Autosome
chr6	145000000	149736546	1.08017	Autosome
chr7	0	5000000	0.932266	Autosome
chr7	5000000	10000000	1.04529	Autosome
chr7	10000000	15000000	1.17137	Autosome
chr7	15000000	20000000	0.998763	Autosome
chr7	20000000	25000000	0.826525	Autosome
chr7	25000000	30000000	0.949376	Autosome
chr7	30000000	35000000	0.875035	Autosome
chr7	35000000	40000000	0.803894	Autosome
chr7	40000000	45000000	0.875226	Autosome
chr7	45000000	50000000	1.01126	Autosome
chr7	50000000	55000000	1.13889	Autosome
chr7	55000000	60000000	1.10236	Autosome
chr7	60000000	65000000	0.969108	Autosome
chr7	65000000	70000000	0.835156	Autosome
chr7	70000000	75000000	0.795052	Autosome
chr7	75000000	80000000	0.855605	Autosome
chr7	80000000	85000000	0.897263	Autosome
chr7	85000000	90000000	1.08209	Autosome
chr7	90000000	95000000	1.03105	Autosome
chr7	95000000	100000000	0.918241	Autosome
chr7	100000000	105000000	0.957892	Autosome
chr7	105000000	110000000	1.14668	Autosome
chr7	110000000	115000000	0.914752	Autosome
chr7	115000000	120000000	0.877593	Autosome
chr7	120000000	125000000	0.868935	Autosome
chr7	125000000	130000000	0.902881	Autosome
chr7	130000000	135000000	0.959308	Autosome
chr7	135000000	140000000	0.722444	Autosome
chr7	140000000	145000000	1.01128	Autosome
chr7	145000000	145441459	0.967691	Autosome
chr8	0	5000000	0.972485	Autosome
chr8	5000000	10000000	1.06104	Autosome
chr8	10000000	15000000	0.96996	Autosome
chr8	15000000	20000000	1.09815	Autosome
chr8	20000000	25000000	0.970398	Autosome
chr8	25000000	30000000	1.02713	Autosome
chr8	30000000	35000000	1.09201	Autosome
chr8	35000000	40000000	0.922967	Autosome
chr8	40000000	45000000	0.962039	Autosome
chr8	45000000	50000000	0.972017	Autosome
chr8	50000000	55000000	0.986962	Autosome
chr8	55000000	60000000	0.853133	Autosome
chr8	60000000	65000000	1.07549	Autosome
chr8	65000000	70000000	0.876487	Autosome
chr8	70000000	75000000	1.07636	Autosome
chr8	75000000	80000000	0.864925	Autosome
chr8	80000000	85000000	0.739029	Autosome
chr8	85000000	90000000	0.851962	Autosome
chr8	90000000	95000000	0.760624	Autosome
chr8	95000000	100000000	0.865066	Autosome
chr8	100000000	105000000	0.844518	Autosome
chr8	105000000	110000000	1.08283	Autosome
chr8	110000000	115000000	1.07152	Autosome
chr8	115000000	120000000	0.973196	Autosome
chr8	120000000	125000000	0.955117	Autosome
chr8	125000000	129401213	1.0487	Autosome
chr9	0	5000000	0.70625	Autosome
chr9	5000000	10000000	1.14252	Autosome
chr9	10000000	15000000	1.09411	Autosome
chr9	15000000	20000000	1.17557	Autosome
chr9	20000000	25000000	1.04228	Autosome
chr9	25000000	30000000	1.2173	Autosome
chr9	30000000	35000000	0.946531	Autosome
chr9	35000000	40000000	1.00001	Autosome
chr9	40000000	45000000	0.891804	Autosome
chr9	45000000	50000000	0.816158	Autosome
chr9	50000000	55000000	0.907408	Autosome
chr9	55000000	60000000	1.01065	Autosome
chr9	60000000	65000000	0.948018	Autosome
chr9	65000000	70000000	1.02545	Autosome
chr9	70000000	75000000	1.02909	Autosome
chr9	75000000	80000000	0.991095	Autosome
chr9	80000000	85000000	0.930158	Autosome
chr9	85000000	90000000	0.96189	Autosome
chr9	90000000	95000000	0.917874	Autosome
chr9	95000000	100000000	0.854074	Autosome
chr9	100000000	105000000	0.937751	Autosome
chr9	105000000	110000000	1.00292	Autosome
chr9	110000000	115000000	0.849646	Autosome
chr9	115000000	120000000	0.82737	Autosome
chr9	120000000	124595110	1.02801	Autosome
chr10	0	5000000	1.08502	Autosome
chr10	5000000	10000000	1.11601	Autosome
chr10	10000000	15000000	1.11988	Autosome
chr10	15000000	20000000	1.09636	Autosome
chr10	20000000	25000000	0.91812	Autosome
chr10	25000000	30000000	1.11781	Autosome
chr10	30000000	35000000	1.12033	Autosome
chr10	35000000	40000000	1.08916	Autosome
chr10	40000000	45000000	0.993847	Autosome
chr10	45000000	50000000	1.04427	Autosome
chr10	50000000	55000000	1.07404	Autosome
chr10	55000000	60000000	0.985617	Autosome
chr10	60000000	65000000	0.944423	Autosome
chr10	65000000	70000000	1.02495	Autosome
chr10	70000000	75000000	1.14045	Autosome
chr10	75000000	80000000	0.999368	Autosome
chr10	80000000	85000000	0.938707	Autosome
chr10	85000000	90000000	0.880143	Autosome
chr10	90000000	95000000	1.01087	Autosome
chr10	95000000	100000000	0.992326	Autosome
chr10	100000000	105000000	0.988635	Autosome
chr10	105000000	110000000	1.03125	Autosome
chr10	110000000	115000000	1.03829	Autosome
chr10	115000000	120000000	0.987309	Autosome
chr10	120000000	125000000	1.12345	Autosome
chr10	125000000	130000000	0.951301	Autosome
chr10	130000000	130694993	1.05024	Autosome
chr11	0	5000000	0.756335	Autosome
chr11	5000000	10000000	1.13456	Autosome
chr11	10000000	15000000	1.248	Autosome
chr11	15000000	20000000	1.06449	Autosome
chr11	20000000	25000000	1.26607	Autosome
chr11	25000000	30000000	1.37775	Autosome
chr11	30000000	35000000	0.992676	Autosome
chr11	35000000	40000000	1.08535	Autosome
chr11	40000000	45000000	0.873955	Autosome
chr11	45000000	50000000	0.965393	Autosome
chr11	50000000	55000000	0.885646	Autosome
chr11	55000000	60000000	0.773853	Autosome
chr11	60000000	65000000	0.813325	Autosome
chr11	65000000	70000000	0.799932	Autosome
chr11	70000000	75000000	0.922167	Autosome
chr11	75000000	80000000	1.06319	Autosome
chr11	80000000	85000000	0.877744	Autosome
chr11	85000000	90000000	1.00878	Autosome
chr11	90000000	95000000	0.921827	Autosome
chr11	95000000	100000000	0.807754	Autosome
chr11	100000000	105000000	0.81827	Autosome
chr11	105000000	110000000	1.00749	Autosome
chr11	110000000	115000000	0.818092	Autosome
chr11	115000000	120000000	0.83267	Autosome
chr11	120000000	122082543	0.955033	Autosome
chr12	0	5000000	1.02691	Autosome
chr12	5000000	10000000	1.15651	Autosome
chr12	10000000	15000000	1.17903	Autosome
chr12	15000000	20000000	1.02786	Autosome
chr12	20000000	25000000	0.978091	Autosome
chr12	25000000	30000000	1.06013	Autosome
chr12	30000000	35000000	1.15105	Autosome
chr12	35000000	40000000	1.01924	Autosome
chr12	40000000	45000000	1.18563	Autosome
chr12	45000000	50000000	1.11394	Autosome
chr12	50000000	55000000	1.12325	Autosome
chr12	55000000	60000000	0.977635	Autosome
chr12	60000000	65000000	0.884557	Autosome
chr12	65000000	70000000	1.03432	Autosome
chr12	70000000	75000000	0.805776	Autosome
chr12	75000000	80000000	1.02847	Autosome
chr12	80000000	85000000	0.907945	Autosome
chr12	85000000	90000000	1.09118	Autosome
chr12	90000000	95000000	0.999172	Autosome
chr12	95000000	100000000	0.833269	Autosome
chr12	100000000	105000000	0.868005	Autosome
chr12	105000000	110000000	0.697421	Autosome
chr12	110000000	115000000	0.883352	Autosome
chr12	115000000	120000000	1.1201	Autosome
chr12	120000000	120129022	1.10255	Autosome
chr13	0	5000000	1.0651	Autosome
chr13	5000000	10000000	1.13708	Autosome
chr13	10000000	15000000	1.28234	Autosome
chr13	15000000	20000000	1.33034	Autosome
chr13	20000000	25000000	1.1448	Autosome
chr13	25000000	30000000	1.05669	Autosome
chr13	30000000	35000000	1.04768	Autosome
chr13	35000000	40000000	0.99265	Autosome
chr13	40000000	45000000	0.856078	Autosome
chr13	45000000	50000000	0.958097	Autosome
chr13	50000000	55000000	0.7885	Autosome
chr13	55000000	60000000	1.00724	Autosome
chr13	60000000	65000000	1.09866	Autosome
chr13	65000000	70000000	1.01444	Autosome
chr13	70000000	75000000	0.76933	Autosome
chr13	75000000	80000000	1.22609	Autosome
chr13	80000000	85000000	1.00217	Autosome
chr13	85000000	90000000	1.08255	Autosome
chr13	90000000	95000000	0.977003	Autosome
chr13	95000000	100000000	0.882121	Autosome
chr13	100000000	105000000	1.12138	Autosome
chr13	105000000	110000000	1.04299	Autosome
chr13	110000000	115000000	0.884606	Autosome
chr13	115000000	120000000	0.921175	Autosome
chr13	120000000	120421639	1.00043	Autosome
chr14	0	5000000	0.595158	Autosome
chr14	5000000	10000000	1.11799	Autosome
chr14	10000000	15000000	1.26571	Autosome
chr14	15000000	20000000	1.0206	Autosome
chr14	20000000	25000000	1.00657	Autosome
chr14	25000000	30000000	1.18684	Autosome
chr14	30000000	35000000	0.862513	Autosome
chr14	35000000	40000000	1.13936	Autosome
chr14	40000000	45000000	1.23518	Autosome
chr14	45000000	50000000	0.950052	Autosome
chr14	50000000	55000000	0.93149	Autosome
chr14	55000000	60000000	0.930672	Autosome
chr14	60000000	65000000	0.929184	Autosome
chr14	65000000	70000000	0.811878	Autosome
chr14	70000000	75000000	0.888408	Autosome
chr14	75000000	80000000	0.889867	Autosome
chr14	80000000	85000000	1.10287	Autosome
chr14	85000000	90000000	0.99757	Autosome
chr14	90000000	95000000	1.09372	Autosome
chr14	95000000	100000000	0.92882	Autosome
chr14	100000000	105000000	0.864284	Autosome
chr14	105000000	110000000	1.03318	Autosome
chr14	110000000	115000000	1.0591	Autosome
chr14	115000000	120000000	0.842234	Autosome
chr14	120000000	124902244	0.971244	Autosome
chr15	0	5000000	1.16934	Autosome
chr15	5000000	10000000	1.02829	Autosome
chr15	10000000	15000000	1.06966	Autosome
chr15	15000000	20000000	0.99429	Autosome
chr15	20000000	25000000	1.14111	Autosome
chr15	25000000	30000000	1.09138	Autosome
chr15	30000000	35000000	1.03747	Autosome
chr15	35000000	40000000	0.950319	Autosome
chr15	40000000	45000000	1.06824	Autosome
chr15	45000000	50000000	1.07932	Autosome
chr15	50000000	55000000	0.829548	Autosome
chr15	55000000	60000000	0.891215	Autosome
chr15	60000000	65000000	1.1932	Autosome
chr15	65000000	70000000	1.14959	Autosome
chr15	70000000	75000000	0.945552	Autosome
chr15	75000000	80000000	0.790652	Autosome
chr15	80000000	85000000	0.950764	Autosome
chr15	85000000	90000000	0.777531	Autosome
chr15	90000000	95000000	0.946834	Autosome
chr15	95000000	100000000	0.824922	Autosome
chr15	100000000	104043685	1.00679	Autosome
chr16	0	5000000	0.9516	Autosome
chr16	5000000	10000000	1.11223	Autosome
chr16	10000000	15000000	1.07822	Autosome
chr16	15000000	20000000	1.05549	Autosome
chr16	20000000	25000000	0.994078	Autosome
chr16	25000000	30000000	0.869297	Autosome
chr16	30000000	35000000	0.868395	Autosome
chr16	35000000	40000000	0.939886	Autosome
chr16	40000000	45000000	1.09937	Autosome
chr16	45000000	50000000	0.970292	Autosome
chr16	50000000	55000000	0.90166	Autosome
chr16	55000000	60000000	1.07501	Autosome
chr16	60000000	65000000	1.03481	Autosome
chr16	65000000	70000000	0.83293	Autosome
chr16	70000000	75000000	1.03856	Autosome
chr16	75000000	80000000	0.970055	Autosome
chr16	80000000	85000000	0.947244	Autosome
chr16	85000000	90000000	0.889312	Autosome
chr16	90000000	95000000	0.795563	Autosome
chr16	95000000	98207768	0.957774	Autosome
chr17	0	5000000	1.06558	Autosome
chr17	5000000	10000000	0.938508	Autosome
chr17	10000000	15000000	1.03622	Autosome
chr17	15000000	20000000	1.15778	Autosome
chr17	20000000	25000000	1.14094	Autosome
chr17	25000000	30000000	0.915163	Autosome
chr17	30000000	35000000	0.901358	Autosome
chr17	35000000	40000000	0.992827	Autosome
chr17	40000000	45000000	0.876926	Autosome
chr17	45000000	50000000	0.705944	Autosome
chr17	50000000	55000000	0.836773	Autosome
chr17	55000000	60000000	0.933844	Autosome
chr17	60000000	65000000	1.1415	Autosome
chr17	65000000	70000000	0.986653	Autosome
chr17	70000000	75000000	0.822288	Autosome
chr17	75000000	80000000	0.794428	Autosome
chr17	80000000	85000000	0.867282	Autosome
chr17	85000000	90000000	0.75009	Autosome
chr17	90000000	94987271	1.00418	Autosome
chr18	0	5000000	0.917575	Autosome
chr18	5000000	10000000	1.15423	Autosome
chr18	10000000	15000000	1.19352	Autosome
chr18	15000000	20000000	1.14297	Autosome
chr18	20000000	25000000	1.04361	Autosome
chr18	25000000	30000000	1.0482	Autosome
chr18	30000000	35000000	0.957926	Autosome
chr18	35000000	40000000	1.00243	Autosome
chr18	40000000	45000000	0.919565	Autosome
chr18	45000000	50000000	1.0397	Autosome
chr18	50000000	55000000	0.937452	Autosome
chr18	55000000	60000000	0.870349	Autosome
chr18	60000000	65000000	0.886924	Autosome
chr18	65000000	70000000	0.901421	Autosome
chr18	70000000	75000000	0.909283	Autosome
chr18	75000000	80000000	0.875972	Autosome
chr18	80000000	85000000	0.815342	Autosome
chr18	85000000	90000000	0.944179	Autosome
chr18	90000000	90702639	0.989785	Autosome
chr19	0	5000000	0.911825	Autosome
chr19	5000000	10000000	1.07134	Autosome
chr19	10000000	15000000	1.0646	Autosome
chr19	15000000	20000000	0.99476	Autosome
chr19	20000000	25000000	0.92359	Autosome
chr19	25000000	30000000	0.955442	Autosome
chr19	30000000	35000000	1.10917	Autosome
chr19	35000000	40000000	0.932914	Autosome
chr19	40000000	45000000	0.862826	Autosome
chr19	45000000	50000000	0.965561	Autosome
chr19	50000000	55000000	0.852848	Autosome
chr19	55000000	60000000	0.857014	Autosome
chr19	60000000	61431566	1.17249	Autosome
chrX	0	5000000	1.11191	X chromosome
chrX	5000000	10000000	0.962727	X chromosome
chrX	10000000	15000000	1.03674	X chromosome
chrX	15000000	20000000	1.37056	X chromosome
chrX	20000000	25000000	1.24073	X chromosome
chrX	25000000	30000000	1.30304	X chromosome
chrX	30000000	35000000	1.10162	X chromosome
chrX	35000000	40000000	1.15662	X chromosome
chrX	40000000	45000000	1.45353	X chromosome
chrX	45000000	50000000	1.3794	X chromosome
chrX	50000000	55000000	1.07844	X chromosome
chrX	55000000	60000000	1.22776	X chromosome
chrX	60000000	65000000	1.48575	X chromosome
chrX	65000000	70000000	1.52065	X chromosome
chrX	70000000	75000000	1.24915	X chromosome
chrX	75000000	80000000	1.45298	X chromosome
chrX	80000000	85000000	1.61361	X chromosome
chrX	85000000	90000000	1.43947	X chromosome
chrX	90000000	95000000	1.23516	X chromosome
chrX	95000000	100000000	1.12583	X chromosome
chrX	100000000	105000000	1.03211	X chromosome
chrX	105000000	110000000	1.40663	X chromosome
chrX	110000000	115000000	1.50787	X chromosome
chrX	115000000	120000000	1.73512	X chromosome
chrX	120000000	125000000	1.59299	X chromosome
chrX	125000000	130000000	1.68775	X chromosome
chrX	130000000	135000000	1.4173	X chromosome
chrX	135000000	140000000	1.21331	X chromosome
chrX	140000000	145000000	1.10992	X chromosome
chrX	145000000	150000000	1.5678	X chromosome
chrX	150000000	155000000	1.40128	X chromosome
chrX	155000000	160000000	1.44897	X chromosome
chrX	160000000	165000000	1.20988	X chromosome
chrX	165000000	170000000	1.35153	X chromosome
chrX	170000000	171031299	0.828125	X chromosome

## Sheet: Fig.2a
Fig. 2a
H3K36me2 relative signal intensity
Control	K36M
0.844047	0.567367
0.853786	0.459157
0.815486	0.408585
0.864825	0.188557
0.558782	0.475034
2.06307	0.129477
0.963667	0.346047
1.19514	0.310406
1.19736	0.2594
0.643833	0.391111

## Sheet: Fig.5e
	Fig. 5e

## Sheet: Supple_Fig.1c,d
Supplementary_Fig.1c,d
chr	start	end	Dam-Lamin B1 signal (log2) (normalized to Dam only)	Autosome or X chromosome
chr1	0	5000000	-0.0524957	Autosome
chr1	5000000	10000000	-0.0159236	Autosome
chr1	10000000	15000000	-0.0219481	Autosome
chr1	15000000	20000000	0.170515	Autosome
chr1	20000000	25000000	0.0162618	Autosome
chr1	25000000	30000000	-0.0298659	Autosome
chr1	30000000	35000000	0.00703607	Autosome
chr1	35000000	40000000	-0.14441	Autosome
chr1	40000000	45000000	-0.0517723	Autosome
chr1	45000000	50000000	-0.0520455	Autosome
chr1	50000000	55000000	-0.0547322	Autosome
chr1	55000000	60000000	-0.211177	Autosome
chr1	60000000	65000000	-0.119323	Autosome
chr1	65000000	70000000	-0.0615342	Autosome
chr1	70000000	75000000	-0.0853718	Autosome
chr1	75000000	80000000	-0.138095	Autosome
chr1	80000000	85000000	-0.0588715	Autosome
chr1	85000000	90000000	-0.066557	Autosome
chr1	90000000	95000000	-0.10244	Autosome
chr1	95000000	100000000	0.0791564	Autosome
chr1	100000000	105000000	-0.206751	Autosome
chr1	105000000	110000000	-0.08907	Autosome
chr1	110000000	115000000	-0.00596844	Autosome
chr1	115000000	120000000	-0.244633	Autosome
chr1	120000000	125000000	-0.20163	Autosome
chr1	125000000	130000000	-0.241254	Autosome
chr1	130000000	135000000	-0.158706	Autosome
chr1	135000000	140000000	-0.228695	Autosome
chr1	140000000	145000000	-0.242083	Autosome
chr1	145000000	150000000	-0.21358	Autosome
chr1	150000000	155000000	-0.157626	Autosome
chr1	155000000	160000000	-0.150767	Autosome
chr1	160000000	165000000	-0.181335	Autosome
chr1	165000000	170000000	-0.229581	Autosome
chr1	170000000	175000000	-0.0569611	Autosome
chr1	175000000	180000000	-0.138048	Autosome
chr1	180000000	185000000	-0.0943836	Autosome
chr1	185000000	190000000	0.0318226	Autosome
chr1	190000000	195000000	-0.0262464	Autosome
chr1	195000000	195471971	0.133014	Autosome
chr2	0	5000000	-0.287966	Autosome
chr2	5000000	10000000	-0.249941	Autosome
chr2	10000000	15000000	-0.167753	Autosome
chr2	15000000	20000000	-0.0187401	Autosome
chr2	20000000	25000000	-0.153669	Autosome
chr2	25000000	30000000	-0.344161	Autosome
chr2	30000000	35000000	-0.313353	Autosome
chr2	35000000	40000000	-0.184562	Autosome
chr2	40000000	45000000	-0.157974	Autosome
chr2	45000000	50000000	-0.200625	Autosome
chr2	50000000	55000000	-0.199041	Autosome
chr2	55000000	60000000	-0.288222	Autosome
chr2	60000000	65000000	-0.334749	Autosome
chr2	65000000	70000000	-0.273344	Autosome
chr2	70000000	75000000	-0.0596822	Autosome
chr2	75000000	80000000	-0.0697277	Autosome
chr2	80000000	85000000	-0.210037	Autosome
chr2	85000000	90000000	-0.282399	Autosome
chr2	90000000	95000000	-0.335548	Autosome
chr2	95000000	100000000	-0.327527	Autosome
chr2	100000000	105000000	-0.14318	Autosome
chr2	105000000	110000000	-0.156407	Autosome
chr2	110000000	115000000	-0.190432	Autosome
chr2	115000000	120000000	-0.19668	Autosome
chr2	120000000	125000000	-0.0609807	Autosome
chr2	125000000	130000000	-0.228512	Autosome
chr2	130000000	135000000	-0.165181	Autosome
chr2	135000000	140000000	-0.252567	Autosome
chr2	140000000	145000000	-0.276986	Autosome
chr2	145000000	150000000	-0.253809	Autosome
chr2	150000000	155000000	-0.18064	Autosome
chr2	155000000	160000000	-0.188849	Autosome
chr2	160000000	165000000	-0.216285	Autosome
chr2	165000000	170000000	-0.248279	Autosome
chr2	170000000	175000000	-0.219441	Autosome
chr2	175000000	180000000	-0.137036	Autosome
chr2	180000000	182113224	-0.0588061	Autosome
chr3	0	5000000	0.140335	Autosome
chr3	5000000	10000000	0.200763	Autosome
chr3	10000000	15000000	0.116802	Autosome
chr3	15000000	20000000	0.187902	Autosome
chr3	20000000	25000000	0.169261	Autosome
chr3	25000000	30000000	-0.025327	Autosome
chr3	30000000	35000000	-0.00979288	Autosome
chr3	35000000	40000000	-0.173078	Autosome
chr3	40000000	45000000	-0.0902464	Autosome
chr3	45000000	50000000	0.07346	Autosome
chr3	50000000	55000000	-0.0176893	Autosome
chr3	55000000	60000000	0.0936682	Autosome
chr3	60000000	65000000	0.256398	Autosome
chr3	65000000	70000000	0.114885	Autosome
chr3	70000000	75000000	0.0737019	Autosome
chr3	75000000	80000000	0.225555	Autosome
chr3	80000000	85000000	-0.0668139	Autosome
chr3	85000000	90000000	-0.226827	Autosome
chr3	90000000	95000000	-0.11905	Autosome
chr3	95000000	100000000	-0.0538915	Autosome
chr3	100000000	105000000	-0.0564584	Autosome
chr3	105000000	110000000	-0.018863	Autosome
chr3	110000000	115000000	-0.149168	Autosome
chr3	115000000	120000000	-0.17178	Autosome
chr3	120000000	125000000	-0.26664	Autosome
chr3	125000000	130000000	-0.310658	Autosome
chr3	130000000	135000000	-0.203943	Autosome
chr3	135000000	140000000	-0.12409	Autosome
chr3	140000000	145000000	-0.174254	Autosome
chr3	145000000	150000000	-0.0348075	Autosome
chr3	150000000	155000000	0.0315863	Autosome
chr3	155000000	160000000	0.346839	Autosome
chr3	160000000	160039680	0	Autosome
chr4	0	5000000	-0.150546	Autosome
chr4	5000000	10000000	-0.115183	Autosome
chr4	10000000	15000000	-0.124293	Autosome
chr4	15000000	20000000	-0.101798	Autosome
chr4	20000000	25000000	-0.0982045	Autosome
chr4	25000000	30000000	-0.16627	Autosome
chr4	30000000	35000000	-0.0680707	Autosome
chr4	35000000	40000000	-0.239207	Autosome
chr4	40000000	45000000	-0.120821	Autosome
chr4	45000000	50000000	-0.190551	Autosome
chr4	50000000	55000000	-0.227887	Autosome
chr4	55000000	60000000	-0.153983	Autosome
chr4	60000000	65000000	0.0238586	Autosome
chr4	65000000	70000000	-0.154588	Autosome
chr4	70000000	75000000	0.0617392	Autosome
chr4	75000000	80000000	0.032738	Autosome
chr4	80000000	85000000	-0.116775	Autosome
chr4	85000000	90000000	-0.214303	Autosome
chr4	90000000	95000000	-0.0867558	Autosome
chr4	95000000	100000000	-0.0979301	Autosome
chr4	100000000	105000000	0.0144337	Autosome
chr4	105000000	110000000	-0.231306	Autosome
chr4	110000000	115000000	-0.270597	Autosome
chr4	115000000	120000000	-0.212327	Autosome
chr4	120000000	125000000	-0.339044	Autosome
chr4	125000000	130000000	-0.262857	Autosome
chr4	130000000	135000000	-0.168376	Autosome
chr4	135000000	140000000	-0.423893	Autosome
chr4	140000000	145000000	-0.14722	Autosome
chr4	145000000	150000000	-0.00524031	Autosome
chr4	150000000	155000000	-0.145479	Autosome
chr4	155000000	156508116	-0.280957	Autosome
chr5	0	5000000	0.040009	Autosome
chr5	5000000	10000000	0.189274	Autosome
chr5	10000000	15000000	0.228392	Autosome
chr5	15000000	20000000	0.257008	Autosome
chr5	20000000	25000000	-0.0179978	Autosome
chr5	25000000	30000000	0.00463276	Autosome
chr5	30000000	35000000	-0.0636113	Autosome
chr5	35000000	40000000	-0.277312	Autosome
chr5	40000000	45000000	-0.00917725	Autosome
chr5	45000000	50000000	0.0939865	Autosome
chr5	50000000	55000000	0.282945	Autosome
chr5	55000000	60000000	0.271365	Autosome
chr5	60000000	65000000	0.186362	Autosome
chr5	65000000	70000000	0.0492077	Autosome
chr5	70000000	75000000	-0.0807345	Autosome
chr5	75000000	80000000	0.077998	Autosome
chr5	80000000	85000000	0.20344	Autosome
chr5	85000000	90000000	0.21566	Autosome
chr5	90000000	95000000	0.242059	Autosome
chr5	95000000	100000000	0.196366	Autosome
chr5	100000000	105000000	-0.0758906	Autosome
chr5	105000000	110000000	0.0658476	Autosome
chr5	110000000	115000000	-0.204964	Autosome
chr5	115000000	120000000	-0.144671	Autosome
chr5	120000000	125000000	-0.174768	Autosome
chr5	125000000	130000000	-0.228437	Autosome
chr5	130000000	135000000	-0.141435	Autosome
chr5	135000000	140000000	-0.286897	Autosome
chr5	140000000	145000000	-0.158788	Autosome
chr5	145000000	150000000	-0.0790006	Autosome
chr5	150000000	151834684	0.139274	Autosome
chr6	0	5000000	-0.260947	Autosome
chr6	5000000	10000000	-0.155802	Autosome
chr6	10000000	15000000	-0.152748	Autosome
chr6	15000000	20000000	-0.115113	Autosome
chr6	20000000	25000000	-0.108291	Autosome
chr6	25000000	30000000	-0.000440963	Autosome
chr6	30000000	35000000	-0.282297	Autosome
chr6	35000000	40000000	-0.17151	Autosome
chr6	40000000	45000000	-0.0426671	Autosome
chr6	45000000	50000000	-0.0490375	Autosome
chr6	50000000	55000000	-0.27273	Autosome
chr6	55000000	60000000	-0.275055	Autosome
chr6	60000000	65000000	-0.345439	Autosome
chr6	65000000	70000000	0.00275668	Autosome
chr6	70000000	75000000	-0.218274	Autosome
chr6	75000000	80000000	-0.190905	Autosome
chr6	80000000	85000000	-0.46272	Autosome
chr6	85000000	90000000	-0.156825	Autosome
chr6	90000000	95000000	-0.226702	Autosome
chr6	95000000	100000000	-0.147922	Autosome
chr6	100000000	105000000	-0.365465	Autosome
chr6	105000000	110000000	-0.0960975	Autosome
chr6	110000000	115000000	-0.354646	Autosome
chr6	115000000	120000000	-0.212057	Autosome
chr6	120000000	125000000	-0.27684	Autosome
chr6	125000000	130000000	-0.243931	Autosome
chr6	130000000	135000000	-0.312729	Autosome
chr6	135000000	140000000	-0.223201	Autosome
chr6	140000000	145000000	-0.138555	Autosome
chr6	145000000	149736546	-0.0490534	Autosome
chr7	0	5000000	-0.253679	Autosome
chr7	5000000	10000000	-0.0128721	Autosome
chr7	10000000	15000000	0.278314	Autosome
chr7	15000000	20000000	-0.0291713	Autosome
chr7	20000000	25000000	-0.101667	Autosome
chr7	25000000	30000000	-0.128377	Autosome
chr7	30000000	35000000	-0.405277	Autosome
chr7	35000000	40000000	-0.265515	Autosome
chr7	40000000	45000000	-0.273164	Autosome
chr7	45000000	50000000	-0.154009	Autosome
chr7	50000000	55000000	-0.0635029	Autosome
chr7	55000000	60000000	-0.253202	Autosome
chr7	60000000	65000000	-0.360743	Autosome
chr7	65000000	70000000	-0.310718	Autosome
chr7	70000000	75000000	-0.374632	Autosome
chr7	75000000	80000000	-0.311168	Autosome
chr7	80000000	85000000	-0.193718	Autosome
chr7	85000000	90000000	0.0140682	Autosome
chr7	90000000	95000000	-0.213176	Autosome
chr7	95000000	100000000	-0.316744	Autosome
chr7	100000000	105000000	-0.0240479	Autosome
chr7	105000000	110000000	-0.0553367	Autosome
chr7	110000000	115000000	-0.326028	Autosome
chr7	115000000	120000000	-0.166947	Autosome
chr7	120000000	125000000	-0.32792	Autosome
chr7	125000000	130000000	-0.18429	Autosome
chr7	130000000	135000000	-0.322286	Autosome
chr7	135000000	140000000	-0.470024	Autosome
chr7	140000000	145000000	-0.373072	Autosome
chr7	145000000	145441459	-0.0729689	Autosome
chr8	0	5000000	-0.266375	Autosome
chr8	5000000	10000000	-0.0676513	Autosome
chr8	10000000	15000000	-0.215369	Autosome
chr8	15000000	20000000	-0.114374	Autosome
chr8	20000000	25000000	0.0227514	Autosome
chr8	25000000	30000000	0.0491632	Autosome
chr8	30000000	35000000	-0.0629954	Autosome
chr8	35000000	40000000	0.0719986	Autosome
chr8	40000000	45000000	-0.0683711	Autosome
chr8	45000000	50000000	-0.176003	Autosome
chr8	50000000	55000000	-0.166791	Autosome
chr8	55000000	60000000	-0.0995757	Autosome
chr8	60000000	65000000	-0.0224787	Autosome
chr8	65000000	70000000	-0.248058	Autosome
chr8	70000000	75000000	0.0198635	Autosome
chr8	75000000	80000000	-0.296802	Autosome
chr8	80000000	85000000	-0.440997	Autosome
chr8	85000000	90000000	-0.346489	Autosome
chr8	90000000	95000000	-0.417442	Autosome
chr8	95000000	100000000	-0.134669	Autosome
chr8	100000000	105000000	-0.145112	Autosome
chr8	105000000	110000000	-0.14321	Autosome
chr8	110000000	115000000	-0.0855767	Autosome
chr8	115000000	120000000	-0.105485	Autosome
chr8	120000000	125000000	-0.203582	Autosome
chr8	125000000	129401213	-0.0514707	Autosome
chr9	0	5000000	-0.213262	Autosome
chr9	5000000	10000000	-0.156789	Autosome
chr9	10000000	15000000	-0.343132	Autosome
chr9	15000000	20000000	-0.239662	Autosome
chr9	20000000	25000000	-0.158634	Autosome
chr9	25000000	30000000	-0.168587	Autosome
chr9	30000000	35000000	-0.366966	Autosome
chr9	35000000	40000000	-0.36162	Autosome
chr9	40000000	45000000	-0.292042	Autosome
chr9	45000000	50000000	-0.336257	Autosome
chr9	50000000	55000000	-0.220713	Autosome
chr9	55000000	60000000	-0.0907383	Autosome
chr9	60000000	65000000	-0.244669	Autosome
chr9	65000000	70000000	-0.232161	Autosome
chr9	70000000	75000000	-0.196248	Autosome
chr9	75000000	80000000	-0.21199	Autosome
chr9	80000000	85000000	-0.101056	Autosome
chr9	85000000	90000000	-0.229146	Autosome
chr9	90000000	95000000	-0.105453	Autosome
chr9	95000000	100000000	-0.282391	Autosome
chr9	100000000	105000000	-0.279048	Autosome
chr9	105000000	110000000	-0.140389	Autosome
chr9	110000000	115000000	-0.269861	Autosome
chr9	115000000	120000000	-0.376879	Autosome
chr9	120000000	124595110	-0.160741	Autosome
chr10	0	5000000	-0.233338	Autosome
chr10	5000000	10000000	-0.219072	Autosome
chr10	10000000	15000000	-0.0545091	Autosome
chr10	15000000	20000000	-0.0513263	Autosome
chr10	20000000	25000000	-0.0321046	Autosome
chr10	25000000	30000000	0.116654	Autosome
chr10	30000000	35000000	0.221521	Autosome
chr10	35000000	40000000	0.186439	Autosome
chr10	40000000	45000000	-0.0132891	Autosome
chr10	45000000	50000000	0.273513	Autosome
chr10	50000000	55000000	0.237147	Autosome
chr10	55000000	60000000	-0.0676289	Autosome
chr10	60000000	65000000	-0.298976	Autosome
chr10	65000000	70000000	-0.221045	Autosome
chr10	70000000	75000000	-0.17317	Autosome
chr10	75000000	80000000	-0.149399	Autosome
chr10	80000000	85000000	-0.13399	Autosome
chr10	85000000	90000000	-0.245241	Autosome
chr10	90000000	95000000	-0.160529	Autosome
chr10	95000000	100000000	-0.00477789	Autosome
chr10	100000000	105000000	0.0919967	Autosome
chr10	105000000	110000000	-0.00211867	Autosome
chr10	110000000	115000000	0.073768	Autosome
chr10	115000000	120000000	0.0959004	Autosome
chr10	120000000	125000000	0.123778	Autosome
chr10	125000000	130000000	0.0629388	Autosome
chr10	130000000	130694993	0.120568	Autosome
chr11	0	5000000	-0.027547	Autosome
chr11	5000000	10000000	-0.0855959	Autosome
chr11	10000000	15000000	0.117235	Autosome
chr11	15000000	20000000	0.0579662	Autosome
chr11	20000000	25000000	-0.00967456	Autosome
chr11	25000000	30000000	0.0892984	Autosome
chr11	30000000	35000000	-0.218955	Autosome
chr11	35000000	40000000	-0.116331	Autosome
chr11	40000000	45000000	-0.175454	Autosome
chr11	45000000	50000000	-0.226339	Autosome
chr11	50000000	55000000	-0.306999	Autosome
chr11	55000000	60000000	-0.337678	Autosome
chr11	60000000	65000000	-0.273976	Autosome
chr11	65000000	70000000	-0.379319	Autosome
chr11	70000000	75000000	-0.294616	Autosome
chr11	75000000	80000000	-0.233866	Autosome
chr11	80000000	85000000	-0.178048	Autosome
chr11	85000000	90000000	-0.193107	Autosome
chr11	90000000	95000000	-0.115584	Autosome
chr11	95000000	100000000	-0.207825	Autosome
chr11	100000000	105000000	-0.0635492	Autosome
chr11	105000000	110000000	-0.155484	Autosome
chr11	110000000	115000000	-0.199903	Autosome
chr11	115000000	120000000	-0.265509	Autosome
chr11	120000000	122082543	-0.136432	Autosome
chr12	0	5000000	-0.249151	Autosome
chr12	5000000	10000000	-0.335918	Autosome
chr12	10000000	15000000	-0.173762	Autosome
chr12	15000000	20000000	-0.0222802	Autosome
chr12	20000000	25000000	-0.0275002	Autosome
chr12	25000000	30000000	-0.126307	Autosome
chr12	30000000	35000000	-0.114735	Autosome
chr12	35000000	40000000	-0.0374138	Autosome
chr12	40000000	45000000	0.0190853	Autosome
chr12	45000000	50000000	0.128462	Autosome
chr12	50000000	55000000	-0.0387209	Autosome
chr12	55000000	60000000	0.0126268	Autosome
chr12	60000000	65000000	0.0475645	Autosome
chr12	65000000	70000000	0.0722476	Autosome
chr12	70000000	75000000	-0.227762	Autosome
chr12	75000000	80000000	-0.028882	Autosome
chr12	80000000	85000000	-0.175313	Autosome
chr12	85000000	90000000	-0.0675684	Autosome
chr12	90000000	95000000	-0.377245	Autosome
chr12	95000000	100000000	-0.311423	Autosome
chr12	100000000	105000000	-0.293603	Autosome
chr12	105000000	110000000	-0.346756	Autosome
chr12	110000000	115000000	-0.186363	Autosome
chr12	115000000	120000000	-0.0129821	Autosome
chr12	120000000	120129022	0.387482	Autosome
chr13	0	5000000	-0.15869	Autosome
chr13	5000000	10000000	-0.140528	Autosome
chr13	10000000	15000000	-0.220054	Autosome
chr13	15000000	20000000	-0.126125	Autosome
chr13	20000000	25000000	-0.0164516	Autosome
chr13	25000000	30000000	-0.143157	Autosome
chr13	30000000	35000000	-0.195416	Autosome
chr13	35000000	40000000	-0.179008	Autosome
chr13	40000000	45000000	-0.21945	Autosome
chr13	45000000	50000000	-0.135443	Autosome
chr13	50000000	55000000	-0.172169	Autosome
chr13	55000000	60000000	-0.135576	Autosome
chr13	60000000	65000000	-0.075875	Autosome
chr13	65000000	70000000	0.0509461	Autosome
chr13	70000000	75000000	-0.12029	Autosome
chr13	75000000	80000000	-0.0775358	Autosome
chr13	80000000	85000000	-0.0620282	Autosome
chr13	85000000	90000000	-0.00190627	Autosome
chr13	90000000	95000000	-0.0791312	Autosome
chr13	95000000	100000000	-0.261834	Autosome
chr13	100000000	105000000	-0.0175089	Autosome
chr13	105000000	110000000	-0.157328	Autosome
chr13	110000000	115000000	-0.204581	Autosome
chr13	115000000	120000000	0.141091	Autosome
chr13	120000000	120421639	0.823787	Autosome
chr14	0	5000000	-0.185562	Autosome
chr14	5000000	10000000	-0.0241827	Autosome
chr14	10000000	15000000	0.137665	Autosome
chr14	15000000	20000000	0.31972	Autosome
chr14	20000000	25000000	-0.14346	Autosome
chr14	25000000	30000000	-0.212939	Autosome
chr14	30000000	35000000	-0.247017	Autosome
chr14	35000000	40000000	0.0174747	Autosome
chr14	40000000	45000000	0.244143	Autosome
chr14	45000000	50000000	0.0121546	Autosome
chr14	50000000	55000000	0.166475	Autosome
chr14	55000000	60000000	-0.0624503	Autosome
chr14	60000000	65000000	-0.277908	Autosome
chr14	65000000	70000000	-0.21486	Autosome
chr14	70000000	75000000	0.0538828	Autosome
chr14	75000000	80000000	0.170307	Autosome
chr14	80000000	85000000	1.10722	Autosome
chr14	85000000	90000000	0.821007	Autosome
chr14	90000000	95000000	1.00254	Autosome
chr14	95000000	100000000	0.813847	Autosome
chr14	100000000	105000000	0.437924	Autosome
chr14	105000000	110000000	0.75268	Autosome
chr14	110000000	115000000	1.20778	Autosome
chr14	115000000	120000000	0.642481	Autosome
chr14	120000000	124902244	0.641187	Autosome
chr15	0	5000000	-0.0955497	Autosome
chr15	5000000	10000000	-0.176651	Autosome
chr15	10000000	15000000	-0.0669822	Autosome
chr15	15000000	20000000	0.2153	Autosome
chr15	20000000	25000000	0.252189	Autosome
chr15	25000000	30000000	0.0328423	Autosome
chr15	30000000	35000000	0.00527643	Autosome
chr15	35000000	40000000	-0.135271	Autosome
chr15	40000000	45000000	-0.035865	Autosome
chr15	45000000	50000000	-0.191541	Autosome
chr15	50000000	55000000	-0.288582	Autosome
chr15	55000000	60000000	-0.298767	Autosome
chr15	60000000	65000000	-0.212775	Autosome
chr15	65000000	70000000	-0.223205	Autosome
chr15	70000000	75000000	-0.327029	Autosome
chr15	75000000	80000000	-0.209054	Autosome
chr15	80000000	85000000	-0.207809	Autosome
chr15	85000000	90000000	-0.328378	Autosome
chr15	90000000	95000000	-0.249111	Autosome
chr15	95000000	100000000	-0.0931354	Autosome
chr15	100000000	104043685	0.0103059	Autosome
chr16	0	5000000	-0.417311	Autosome
chr16	5000000	10000000	-0.304147	Autosome
chr16	10000000	15000000	-0.234275	Autosome
chr16	15000000	20000000	0.08281	Autosome
chr16	20000000	25000000	-0.105106	Autosome
chr16	25000000	30000000	-0.112076	Autosome
chr16	30000000	35000000	-0.128377	Autosome
chr16	35000000	40000000	-0.0854184	Autosome
chr16	40000000	45000000	-0.207759	Autosome
chr16	45000000	50000000	0.105785	Autosome
chr16	50000000	55000000	0.177911	Autosome
chr16	55000000	60000000	0.204769	Autosome
chr16	60000000	65000000	0.48994	Autosome
chr16	65000000	70000000	0.288869	Autosome
chr16	70000000	75000000	0.11018	Autosome
chr16	75000000	80000000	0.206163	Autosome
chr16	80000000	85000000	0.362783	Autosome
chr16	85000000	90000000	0.36853	Autosome
chr16	90000000	95000000	-0.0662709	Autosome
chr16	95000000	98207768	0.0724477	Autosome
chr17	0	5000000	-0.304483	Autosome
chr17	5000000	10000000	-0.24394	Autosome
chr17	10000000	15000000	-0.331388	Autosome
chr17	15000000	20000000	-0.252365	Autosome
chr17	20000000	25000000	-0.0840468	Autosome
chr17	25000000	30000000	-0.299222	Autosome
chr17	30000000	35000000	-0.237056	Autosome
chr17	35000000	40000000	-0.137365	Autosome
chr17	40000000	45000000	-0.338349	Autosome
chr17	45000000	50000000	-0.535852	Autosome
chr17	50000000	55000000	-0.344869	Autosome
chr17	55000000	60000000	-0.0437528	Autosome
chr17	60000000	65000000	-0.0192851	Autosome
chr17	65000000	70000000	-0.149219	Autosome
chr17	70000000	75000000	-0.314811	Autosome
chr17	75000000	80000000	-0.217686	Autosome
chr17	80000000	85000000	-0.250449	Autosome
chr17	85000000	90000000	-0.238151	Autosome
chr17	90000000	94987271	0.129626	Autosome
chr18	0	5000000	-0.272796	Autosome
chr18	5000000	10000000	-0.181894	Autosome
chr18	10000000	15000000	-0.208677	Autosome
chr18	15000000	20000000	-0.0533479	Autosome
chr18	20000000	25000000	-0.13232	Autosome
chr18	25000000	30000000	-0.109609	Autosome
chr18	30000000	35000000	-0.216737	Autosome
chr18	35000000	40000000	-0.247503	Autosome
chr18	40000000	45000000	-0.196234	Autosome
chr18	45000000	50000000	-0.223006	Autosome
chr18	50000000	55000000	-0.215675	Autosome
chr18	55000000	60000000	-0.21441	Autosome
chr18	60000000	65000000	-0.217233	Autosome
chr18	65000000	70000000	-0.287585	Autosome
chr18	70000000	75000000	-0.0968932	Autosome
chr18	75000000	80000000	-0.17719	Autosome
chr18	80000000	85000000	-0.189461	Autosome
chr18	85000000	90000000	0.0973664	Autosome
chr18	90000000	90702639	-0.125314	Autosome
chr19	0	5000000	-0.334043	Autosome
chr19	5000000	10000000	-0.321079	Autosome
chr19	10000000	15000000	-0.215796	Autosome
chr19	15000000	20000000	-0.282745	Autosome
chr19	20000000	25000000	-0.139553	Autosome
chr19	25000000	30000000	-0.243252	Autosome
chr19	30000000	35000000	-0.133789	Autosome
chr19	35000000	40000000	-0.37444	Autosome
chr19	40000000	45000000	-0.205322	Autosome
chr19	45000000	50000000	-0.159805	Autosome
chr19	50000000	55000000	-0.216937	Autosome
chr19	55000000	60000000	-0.213905	Autosome
chr19	60000000	61431566	-0.177508	Autosome
chrX	0	5000000	1.23047	X chromosome
chrX	5000000	10000000	0.588394	X chromosome
chrX	10000000	15000000	0.576198	X chromosome
chrX	15000000	20000000	0.909627	X chromosome
chrX	20000000	25000000	0.905553	X chromosome
chrX	25000000	30000000	1.09029	X chromosome
chrX	30000000	35000000	1.36268	X chromosome
chrX	35000000	40000000	0.801544	X chromosome
chrX	40000000	45000000	1.08741	X chromosome
chrX	45000000	50000000	1.09761	X chromosome
chrX	50000000	55000000	1.08659	X chromosome
chrX	55000000	60000000	1.02426	X chromosome
chrX	60000000	65000000	1.17269	X chromosome
chrX	65000000	70000000	1.10846	X chromosome
chrX	70000000	75000000	0.442559	X chromosome
chrX	75000000	80000000	1.16009	X chromosome
chrX	80000000	85000000	1.13933	X chromosome
chrX	85000000	90000000	1.22836	X chromosome
chrX	90000000	95000000	0.872021	X chromosome
chrX	95000000	100000000	0.501627	X chromosome
chrX	100000000	105000000	0.202853	X chromosome
chrX	105000000	110000000	1.11314	X chromosome
chrX	110000000	115000000	1.27514	X chromosome
chrX	115000000	120000000	1.43009	X chromosome
chrX	120000000	125000000	1.37147	X chromosome
chrX	125000000	130000000	1.36842	X chromosome
chrX	130000000	135000000	1.15969	X chromosome
chrX	135000000	140000000	1.05575	X chromosome
chrX	140000000	145000000	1.02717	X chromosome
chrX	145000000	150000000	1.31796	X chromosome
chrX	150000000	155000000	0.996014	X chromosome
chrX	155000000	160000000	1.17565	X chromosome
chrX	160000000	165000000	0.717703	X chromosome
chrX	165000000	170000000	1.14902	X chromosome
chrX	170000000	171031299	0.920334	X chromosome

## Sheet: Supple_Fig.1f,g
Supplementary_Fig.1f,g
chr	start	end	H3K36me3 enrichment (ChIP/input)	Autosome or X chromosome
chr1	0	5000000	0.845517	Autosome
chr1	5000000	10000000	0.911685	Autosome
chr1	10000000	15000000	1.0268	Autosome
chr1	15000000	20000000	0.884667	Autosome
chr1	20000000	25000000	0.957381	Autosome
chr1	25000000	30000000	0.750845	Autosome
chr1	30000000	35000000	1.06043	Autosome
chr1	35000000	40000000	1.09054	Autosome
chr1	40000000	45000000	0.95674	Autosome
chr1	45000000	50000000	0.800155	Autosome
chr1	50000000	55000000	1.15472	Autosome
chr1	55000000	60000000	1.13074	Autosome
chr1	60000000	65000000	1.04407	Autosome
chr1	65000000	70000000	0.934413	Autosome
chr1	70000000	75000000	1.10595	Autosome
chr1	75000000	80000000	0.974338	Autosome
chr1	80000000	85000000	1.01224	Autosome
chr1	85000000	90000000	1.25274	Autosome
chr1	90000000	95000000	1.05716	Autosome
chr1	95000000	100000000	0.759459	Autosome
chr1	100000000	105000000	0.687148	Autosome
chr1	105000000	110000000	0.854759	Autosome
chr1	110000000	115000000	0.678861	Autosome
chr1	115000000	120000000	0.932464	Autosome
chr1	120000000	125000000	0.813595	Autosome
chr1	125000000	130000000	1.1243	Autosome
chr1	130000000	135000000	1.2329	Autosome
chr1	135000000	140000000	1.18891	Autosome
chr1	140000000	145000000	0.892696	Autosome
chr1	145000000	150000000	0.68656	Autosome
chr1	150000000	155000000	1.04785	Autosome
chr1	155000000	160000000	1.26569	Autosome
chr1	160000000	165000000	1.21946	Autosome
chr1	165000000	170000000	0.922204	Autosome
chr1	170000000	175000000	1.05017	Autosome
chr1	175000000	180000000	1.06535	Autosome
chr1	180000000	185000000	1.09483	Autosome
chr1	185000000	190000000	1.09387	Autosome
chr1	190000000	195000000	1.04908	Autosome
chr1	195000000	195471971	1.01507	Autosome
chr2	0	5000000	1.02066	Autosome
chr2	5000000	10000000	1.29449	Autosome
chr2	10000000	15000000	1.04634	Autosome
chr2	15000000	20000000	1.06612	Autosome
chr2	20000000	25000000	1.13232	Autosome
chr2	25000000	30000000	1.23185	Autosome
chr2	30000000	35000000	1.32734	Autosome
chr2	35000000	40000000	1.25473	Autosome
chr2	40000000	45000000	0.937632	Autosome
chr2	45000000	50000000	0.947255	Autosome
chr2	50000000	55000000	0.9906	Autosome
chr2	55000000	60000000	0.895026	Autosome
chr2	60000000	65000000	0.856733	Autosome
chr2	65000000	70000000	0.956669	Autosome
chr2	70000000	75000000	1.09557	Autosome
chr2	75000000	80000000	0.969748	Autosome
chr2	80000000	85000000	0.876453	Autosome
chr2	85000000	90000000	0.745273	Autosome
chr2	90000000	95000000	1.16765	Autosome
chr2	95000000	100000000	0.780954	Autosome
chr2	100000000	105000000	1.06395	Autosome
chr2	105000000	110000000	0.967488	Autosome
chr2	110000000	115000000	1.07274	Autosome
chr2	115000000	120000000	1.07936	Autosome
chr2	120000000	125000000	1.22934	Autosome
chr2	125000000	130000000	1.18648	Autosome
chr2	130000000	135000000	1.20242	Autosome
chr2	135000000	140000000	0.922934	Autosome
chr2	140000000	145000000	1.02016	Autosome
chr2	145000000	150000000	1.05352	Autosome
chr2	150000000	155000000	1.29004	Autosome
chr2	155000000	160000000	1.2489	Autosome
chr2	160000000	165000000	1.19433	Autosome
chr2	165000000	170000000	1.07155	Autosome
chr2	170000000	175000000	0.875691	Autosome
chr2	175000000	180000000	0.9459	Autosome
chr2	180000000	182113224	1.23262	Autosome
chr3	0	5000000	0.607962	Autosome
chr3	5000000	10000000	0.785807	Autosome
chr3	10000000	15000000	0.759962	Autosome
chr3	15000000	20000000	0.717838	Autosome
chr3	20000000	25000000	0.852417	Autosome
chr3	25000000	30000000	1.09973	Autosome
chr3	30000000	35000000	0.920285	Autosome
chr3	35000000	40000000	0.900144	Autosome
chr3	40000000	45000000	0.758999	Autosome
chr3	45000000	50000000	0.673141	Autosome
chr3	50000000	55000000	0.784516	Autosome
chr3	55000000	60000000	0.798527	Autosome
chr3	60000000	65000000	0.861682	Autosome
chr3	65000000	70000000	0.889734	Autosome
chr3	70000000	75000000	0.636384	Autosome
chr3	75000000	80000000	0.779046	Autosome
chr3	80000000	85000000	0.855684	Autosome
chr3	85000000	90000000	1.14238	Autosome
chr3	90000000	95000000	0.881792	Autosome
chr3	95000000	100000000	1.11633	Autosome
chr3	100000000	105000000	1.06282	Autosome
chr3	105000000	110000000	1.01411	Autosome
chr3	110000000	115000000	0.718826	Autosome
chr3	115000000	120000000	0.860412	Autosome
chr3	120000000	125000000	0.84431	Autosome
chr3	125000000	130000000	0.792714	Autosome
chr3	130000000	135000000	0.966213	Autosome
chr3	135000000	140000000	0.998445	Autosome
chr3	140000000	145000000	0.983009	Autosome
chr3	145000000	150000000	0.79112	Autosome
chr3	150000000	155000000	0.856491	Autosome
chr3	155000000	160000000	0.759854	Autosome
chr4	0	5000000	0.822603	Autosome
chr4	5000000	10000000	1.09255	Autosome
chr4	10000000	15000000	1.07371	Autosome
chr4	15000000	20000000	0.95505	Autosome
chr4	20000000	25000000	0.952859	Autosome
chr4	25000000	30000000	0.774139	Autosome
chr4	30000000	35000000	1.07142	Autosome
chr4	35000000	40000000	0.868324	Autosome
chr4	40000000	45000000	1.13807	Autosome
chr4	45000000	50000000	0.982853	Autosome
chr4	50000000	55000000	0.798329	Autosome
chr4	55000000	60000000	1.04439	Autosome
chr4	60000000	65000000	0.812332	Autosome
chr4	65000000	70000000	0.616818	Autosome
chr4	70000000	75000000	0.761286	Autosome
chr4	75000000	80000000	0.721283	Autosome
chr4	80000000	85000000	0.884204	Autosome
chr4	85000000	90000000	0.993718	Autosome
chr4	90000000	95000000	0.793383	Autosome
chr4	95000000	100000000	0.970311	Autosome
chr4	100000000	105000000	1.11881	Autosome
chr4	105000000	110000000	1.1724	Autosome
chr4	110000000	115000000	0.727406	Autosome
chr4	115000000	120000000	1.23845	Autosome
chr4	120000000	125000000	1.11307	Autosome
chr4	125000000	130000000	1.03626	Autosome
chr4	130000000	135000000	1.24299	Autosome
chr4	135000000	140000000	1.17136	Autosome
chr4	140000000	145000000	1.10955	Autosome
chr4	145000000	150000000	1.08082	Autosome
chr4	150000000	155000000	0.936511	Autosome
chr4	155000000	156508116	1.28914	Autosome
chr5	0	5000000	0.975943	Autosome
chr5	5000000	10000000	0.996979	Autosome
chr5	10000000	15000000	0.833624	Autosome
chr5	15000000	20000000	0.925283	Autosome
chr5	20000000	25000000	1.33009	Autosome
chr5	25000000	30000000	1.12351	Autosome
chr5	30000000	35000000	1.3887	Autosome
chr5	35000000	40000000	1.13157	Autosome
chr5	40000000	45000000	1.00694	Autosome
chr5	45000000	50000000	1.00043	Autosome
chr5	50000000	55000000	0.823603	Autosome
chr5	55000000	60000000	0.665024	Autosome
chr5	60000000	65000000	0.828108	Autosome
chr5	65000000	70000000	1.03888	Autosome
chr5	70000000	75000000	0.988538	Autosome
chr5	75000000	80000000	0.847251	Autosome
chr5	80000000	85000000	0.772865	Autosome
chr5	85000000	90000000	0.876653	Autosome
chr5	90000000	95000000	1.04318	Autosome
chr5	95000000	100000000	0.996667	Autosome
chr5	100000000	105000000	1.01645	Autosome
chr5	105000000	110000000	1.17466	Autosome
chr5	110000000	115000000	1.3491	Autosome
chr5	115000000	120000000	1.27209	Autosome
chr5	120000000	125000000	1.52374	Autosome
chr5	125000000	130000000	1.15543	Autosome
chr5	130000000	135000000	1.28564	Autosome
chr5	135000000	140000000	1.19789	Autosome
chr5	140000000	145000000	1.39179	Autosome
chr5	145000000	150000000	1.17587	Autosome
chr5	150000000	151834684	1.40749	Autosome
chr6	0	5000000	0.690582	Autosome
chr6	5000000	10000000	0.900181	Autosome
chr6	10000000	15000000	0.853804	Autosome
chr6	15000000	20000000	0.831326	Autosome
chr6	20000000	25000000	0.822149	Autosome
chr6	25000000	30000000	1.07848	Autosome
chr6	30000000	35000000	1.19254	Autosome
chr6	35000000	40000000	1.17567	Autosome
chr6	40000000	45000000	0.957646	Autosome
chr6	45000000	50000000	1.09048	Autosome
chr6	50000000	55000000	1.00368	Autosome
chr6	55000000	60000000	0.764945	Autosome
chr6	60000000	65000000	0.751346	Autosome
chr6	65000000	70000000	0.804973	Autosome
chr6	70000000	75000000	0.92917	Autosome
chr6	75000000	80000000	0.665667	Autosome
chr6	80000000	85000000	0.849293	Autosome
chr6	85000000	90000000	1.23446	Autosome
chr6	90000000	95000000	1.06631	Autosome
chr6	95000000	100000000	1.06598	Autosome
chr6	100000000	105000000	0.893418	Autosome
chr6	105000000	110000000	0.985342	Autosome
chr6	110000000	115000000	0.95264	Autosome
chr6	115000000	120000000	1.06715	Autosome
chr6	120000000	125000000	0.994404	Autosome
chr6	125000000	130000000	0.950274	Autosome
chr6	130000000	135000000	0.79328	Autosome
chr6	135000000	140000000	0.841341	Autosome
chr6	140000000	145000000	0.995115	Autosome
chr6	145000000	149736546	1.3163	Autosome
chr7	0	5000000	0.890905	Autosome
chr7	5000000	10000000	0.800732	Autosome
chr7	10000000	15000000	0.774619	Autosome
chr7	15000000	20000000	0.99082	Autosome
chr7	20000000	25000000	0.912413	Autosome
chr7	25000000	30000000	1.13776	Autosome
chr7	30000000	35000000	0.883821	Autosome
chr7	35000000	40000000	0.841607	Autosome
chr7	40000000	45000000	0.75691	Autosome
chr7	45000000	50000000	0.954526	Autosome
chr7	50000000	55000000	0.768156	Autosome
chr7	55000000	60000000	0.83707	Autosome
chr7	60000000	65000000	0.862447	Autosome
chr7	65000000	70000000	0.972051	Autosome
chr7	70000000	75000000	0.844973	Autosome
chr7	75000000	80000000	0.883968	Autosome
chr7	80000000	85000000	1.01516	Autosome
chr7	85000000	90000000	0.799747	Autosome
chr7	90000000	95000000	0.941711	Autosome
chr7	95000000	100000000	1.01006	Autosome
chr7	100000000	105000000	1.04181	Autosome
chr7	105000000	110000000	0.943028	Autosome
chr7	110000000	115000000	1.0292	Autosome
chr7	115000000	120000000	0.944134	Autosome
chr7	120000000	125000000	1.02351	Autosome
chr7	125000000	130000000	1.15421	Autosome
chr7	130000000	135000000	1.16449	Autosome
chr7	135000000	140000000	0.885509	Autosome
chr7	140000000	145000000	1.07382	Autosome
chr7	145000000	145441459	0.919418	Autosome
chr8	0	5000000	0.974478	Autosome
chr8	5000000	10000000	0.879332	Autosome
chr8	10000000	15000000	1.03671	Autosome
chr8	15000000	20000000	0.900641	Autosome
chr8	20000000	25000000	1.00037	Autosome
chr8	25000000	30000000	0.930023	Autosome
chr8	30000000	35000000	1.05697	Autosome
chr8	35000000	40000000	0.80224	Autosome
chr8	40000000	45000000	0.963727	Autosome
chr8	45000000	50000000	0.927841	Autosome
chr8	50000000	55000000	0.76403	Autosome
chr8	55000000	60000000	0.717097	Autosome
chr8	60000000	65000000	0.993644	Autosome
chr8	65000000	70000000	0.986377	Autosome
chr8	70000000	75000000	0.983724	Autosome
chr8	75000000	80000000	0.876792	Autosome
chr8	80000000	85000000	0.8489	Autosome
chr8	85000000	90000000	0.981502	Autosome
chr8	90000000	95000000	0.967238	Autosome
chr8	95000000	100000000	0.853195	Autosome
chr8	100000000	105000000	0.754182	Autosome
chr8	105000000	110000000	1.39743	Autosome
chr8	110000000	115000000	1.3116	Autosome
chr8	115000000	120000000	1.18542	Autosome
chr8	120000000	125000000	1.29415	Autosome
chr8	125000000	129401213	1.09986	Autosome
chr9	0	5000000	0.563965	Autosome
chr9	5000000	10000000	0.891187	Autosome
chr9	10000000	15000000	0.876067	Autosome
chr9	15000000	20000000	0.958095	Autosome
chr9	20000000	25000000	1.1619	Autosome
chr9	25000000	30000000	0.962468	Autosome
chr9	30000000	35000000	0.962968	Autosome
chr9	35000000	40000000	0.838741	Autosome
chr9	40000000	45000000	0.955096	Autosome
chr9	45000000	50000000	0.881697	Autosome
chr9	50000000	55000000	1.09125	Autosome
chr9	55000000	60000000	1.36851	Autosome
chr9	60000000	65000000	1.21963	Autosome
chr9	65000000	70000000	1.28009	Autosome
chr9	70000000	75000000	1.24585	Autosome
chr9	75000000	80000000	1.04885	Autosome
chr9	80000000	85000000	0.892315	Autosome
chr9	85000000	90000000	0.965694	Autosome
chr9	90000000	95000000	0.776775	Autosome
chr9	95000000	100000000	1.04395	Autosome
chr9	100000000	105000000	1.1134	Autosome
chr9	105000000	110000000	1.41651	Autosome
chr9	110000000	115000000	1.19883	Autosome
chr9	115000000	120000000	1.09802	Autosome
chr9	120000000	124595110	1.30604	Autosome
chr10	0	5000000	1.07228	Autosome
chr10	5000000	10000000	1.14797	Autosome
chr10	10000000	15000000	0.92583	Autosome
chr10	15000000	20000000	0.978329	Autosome
chr10	20000000	25000000	0.960422	Autosome
chr10	25000000	30000000	0.982012	Autosome
chr10	30000000	35000000	0.868492	Autosome
chr10	35000000	40000000	0.934664	Autosome
chr10	40000000	45000000	1.20357	Autosome
chr10	45000000	50000000	0.867347	Autosome
chr10	50000000	55000000	0.891701	Autosome
chr10	55000000	60000000	1.01197	Autosome
chr10	60000000	65000000	1.14661	Autosome
chr10	65000000	70000000	1.08798	Autosome
chr10	70000000	75000000	1.16396	Autosome
chr10	75000000	80000000	1.24262	Autosome
chr10	80000000	85000000	1.2497	Autosome
chr10	85000000	90000000	1.0651	Autosome
chr10	90000000	95000000	1.11477	Autosome
chr10	95000000	100000000	0.950802	Autosome
chr10	100000000	105000000	0.78943	Autosome
chr10	105000000	110000000	1.03656	Autosome
chr10	110000000	115000000	0.998205	Autosome
chr10	115000000	120000000	1.13915	Autosome
chr10	120000000	125000000	1.28954	Autosome
chr10	125000000	130000000	1.01167	Autosome
chr10	130000000	130694993	0.701157	Autosome
chr11	0	5000000	0.923436	Autosome
chr11	5000000	10000000	1.31096	Autosome
chr11	10000000	15000000	0.881497	Autosome
chr11	15000000	20000000	0.836865	Autosome
chr11	20000000	25000000	1.11469	Autosome
chr11	25000000	30000000	1.0287	Autosome
chr11	30000000	35000000	1.02346	Autosome
chr11	35000000	40000000	0.8539	Autosome
chr11	40000000	45000000	0.853366	Autosome
chr11	45000000	50000000	1.10606	Autosome
chr11	50000000	55000000	1.32469	Autosome
chr11	55000000	60000000	1.01593	Autosome
chr11	60000000	65000000	1.14262	Autosome
chr11	65000000	70000000	1.12457	Autosome
chr11	70000000	75000000	1.15938	Autosome
chr11	75000000	80000000	1.52013	Autosome
chr11	80000000	85000000	1.08196	Autosome
chr11	85000000	90000000	1.32371	Autosome
chr11	90000000	95000000	1.04259	Autosome
chr11	95000000	100000000	1.12358	Autosome
chr11	100000000	105000000	1.2039	Autosome
chr11	105000000	110000000	1.22237	Autosome
chr11	110000000	115000000	0.891422	Autosome
chr11	115000000	120000000	1.25129	Autosome
chr11	120000000	122082543	1.40766	Autosome
chr12	0	5000000	1.27125	Autosome
chr12	5000000	10000000	1.0023	Autosome
chr12	10000000	15000000	1.07898	Autosome
chr12	15000000	20000000	0.94512	Autosome
chr12	20000000	25000000	0.880516	Autosome
chr12	25000000	30000000	0.984522	Autosome
chr12	30000000	35000000	1.14639	Autosome
chr12	35000000	40000000	0.817383	Autosome
chr12	40000000	45000000	1.03138	Autosome
chr12	45000000	50000000	0.836771	Autosome
chr12	50000000	55000000	1.07481	Autosome
chr12	55000000	60000000	0.973605	Autosome
chr12	60000000	65000000	0.641996	Autosome
chr12	65000000	70000000	0.912213	Autosome
chr12	70000000	75000000	0.98096	Autosome
chr12	75000000	80000000	1.17712	Autosome
chr12	80000000	85000000	1.17217	Autosome
chr12	85000000	90000000	1.04868	Autosome
chr12	90000000	95000000	0.874159	Autosome
chr12	95000000	100000000	0.978682	Autosome
chr12	100000000	105000000	1.09741	Autosome
chr12	105000000	110000000	0.914676	Autosome
chr12	110000000	115000000	1.09651	Autosome
chr12	115000000	120000000	1.03136	Autosome
chr12	120000000	120129022	0.625806	Autosome
chr13	0	5000000	0.723208	Autosome
chr13	5000000	10000000	1.0301	Autosome
chr13	10000000	15000000	1.08885	Autosome
chr13	15000000	20000000	0.999191	Autosome
chr13	20000000	25000000	0.950313	Autosome
chr13	25000000	30000000	0.961365	Autosome
chr13	30000000	35000000	1.05189	Autosome
chr13	35000000	40000000	1.08765	Autosome
chr13	40000000	45000000	1.03833	Autosome
chr13	45000000	50000000	1.20625	Autosome
chr13	50000000	55000000	0.97529	Autosome
chr13	55000000	60000000	1.18079	Autosome
chr13	60000000	65000000	0.962674	Autosome
chr13	65000000	70000000	0.821106	Autosome
chr13	70000000	75000000	0.808888	Autosome
chr13	75000000	80000000	0.940594	Autosome
chr13	80000000	85000000	0.782348	Autosome
chr13	85000000	90000000	0.722814	Autosome
chr13	90000000	95000000	1.09468	Autosome
chr13	95000000	100000000	1.05187	Autosome
chr13	100000000	105000000	1.23042	Autosome
chr13	105000000	110000000	0.926188	Autosome
chr13	110000000	115000000	1.01664	Autosome
chr13	115000000	120000000	0.788831	Autosome
chr13	120000000	120421639	0.848259	Autosome
chr14	0	5000000	0.555963	Autosome
chr14	5000000	10000000	0.954319	Autosome
chr14	10000000	15000000	0.996485	Autosome
chr14	15000000	20000000	0.79317	Autosome
chr14	20000000	25000000	1.26703	Autosome
chr14	25000000	30000000	1.28533	Autosome
chr14	30000000	35000000	1.33376	Autosome
chr14	35000000	40000000	1.0125	Autosome
chr14	40000000	45000000	0.95997	Autosome
chr14	45000000	50000000	0.992069	Autosome
chr14	50000000	55000000	0.914783	Autosome
chr14	55000000	60000000	1.14803	Autosome
chr14	60000000	65000000	1.07775	Autosome
chr14	65000000	70000000	1.01863	Autosome
chr14	70000000	75000000	1.02509	Autosome
chr14	75000000	80000000	1.07002	Autosome
chr14	80000000	85000000	0.62135	Autosome
chr14	85000000	90000000	0.794555	Autosome
chr14	90000000	95000000	0.57826	Autosome
chr14	95000000	100000000	0.713777	Autosome
chr14	100000000	105000000	0.783594	Autosome
chr14	105000000	110000000	0.693603	Autosome
chr14	110000000	115000000	0.606292	Autosome
chr14	115000000	120000000	0.759473	Autosome
chr14	120000000	124902244	1.12364	Autosome
chr15	0	5000000	0.78592	Autosome
chr15	5000000	10000000	1.10104	Autosome
chr15	10000000	15000000	1.06806	Autosome
chr15	15000000	20000000	0.675667	Autosome
chr15	20000000	25000000	0.730035	Autosome
chr15	25000000	30000000	1.00515	Autosome
chr15	30000000	35000000	0.988524	Autosome
chr15	35000000	40000000	1.12732	Autosome
chr15	40000000	45000000	0.95833	Autosome
chr15	45000000	50000000	0.788709	Autosome
chr15	50000000	55000000	0.789202	Autosome
chr15	55000000	60000000	1.05585	Autosome
chr15	60000000	65000000	1.20797	Autosome
chr15	65000000	70000000	1.09367	Autosome
chr15	70000000	75000000	1.21742	Autosome
chr15	75000000	80000000	1.17824	Autosome
chr15	80000000	85000000	1.32487	Autosome
chr15	85000000	90000000	1.00745	Autosome
chr15	90000000	95000000	1.04682	Autosome
chr15	95000000	100000000	1.17698	Autosome
chr15	100000000	104043685	1.26473	Autosome
chr16	0	5000000	1.11649	Autosome
chr16	5000000	10000000	1.14726	Autosome
chr16	10000000	15000000	1.3265	Autosome
chr16	15000000	20000000	1.29337	Autosome
chr16	20000000	25000000	1.19421	Autosome
chr16	25000000	30000000	0.881668	Autosome
chr16	30000000	35000000	1.26617	Autosome
chr16	35000000	40000000	1.07848	Autosome
chr16	40000000	45000000	0.902078	Autosome
chr16	45000000	50000000	0.824783	Autosome
chr16	50000000	55000000	0.652449	Autosome
chr16	55000000	60000000	0.930831	Autosome
chr16	60000000	65000000	0.71421	Autosome
chr16	65000000	70000000	0.620225	Autosome
chr16	70000000	75000000	0.793883	Autosome
chr16	75000000	80000000	0.715617	Autosome
chr16	80000000	85000000	0.623421	Autosome
chr16	85000000	90000000	0.76758	Autosome
chr16	90000000	95000000	0.987417	Autosome
chr16	95000000	98207768	1.16108	Autosome
chr17	0	5000000	1.10985	Autosome
chr17	5000000	10000000	1.14425	Autosome
chr17	10000000	15000000	1.14575	Autosome
chr17	15000000	20000000	0.947135	Autosome
chr17	20000000	25000000	0.986553	Autosome
chr17	25000000	30000000	1.19957	Autosome
chr17	30000000	35000000	1.16719	Autosome
chr17	35000000	40000000	0.779769	Autosome
chr17	40000000	45000000	0.831391	Autosome
chr17	45000000	50000000	0.934458	Autosome
chr17	50000000	55000000	0.872391	Autosome
chr17	55000000	60000000	0.95874	Autosome
chr17	60000000	65000000	0.984117	Autosome
chr17	65000000	70000000	1.05989	Autosome
chr17	70000000	75000000	1.04119	Autosome
chr17	75000000	80000000	0.779141	Autosome
chr17	80000000	85000000	1.05831	Autosome
chr17	85000000	90000000	0.970287	Autosome
chr17	90000000	94987271	0.712873	Autosome
chr18	0	5000000	0.799244	Autosome
chr18	5000000	10000000	1.03023	Autosome
chr18	10000000	15000000	1.06675	Autosome
chr18	15000000	20000000	0.787697	Autosome
chr18	20000000	25000000	1.02141	Autosome
chr18	25000000	30000000	0.856402	Autosome
chr18	30000000	35000000	1.07491	Autosome
chr18	35000000	40000000	1.19465	Autosome
chr18	40000000	45000000	0.947837	Autosome
chr18	45000000	50000000	1.1337	Autosome
chr18	50000000	55000000	0.889678	Autosome
chr18	55000000	60000000	0.865313	Autosome
chr18	60000000	65000000	0.959769	Autosome
chr18	65000000	70000000	1.07109	Autosome
chr18	70000000	75000000	0.932436	Autosome
chr18	75000000	80000000	1.10867	Autosome
chr18	80000000	85000000	0.943508	Autosome
chr18	85000000	90000000	0.749379	Autosome
chr18	90000000	90702639	0.821237	Autosome
chr19	0	5000000	1.20776	Autosome
chr19	5000000	10000000	1.0969	Autosome
chr19	10000000	15000000	1.07441	Autosome
chr19	15000000	20000000	0.966576	Autosome
chr19	20000000	25000000	0.975662	Autosome
chr19	25000000	30000000	1.03768	Autosome
chr19	30000000	35000000	1.05779	Autosome
chr19	35000000	40000000	1.03117	Autosome
chr19	40000000	45000000	1.10069	Autosome
chr19	45000000	50000000	1.12136	Autosome
chr19	50000000	55000000	0.862013	Autosome
chr19	55000000	60000000	1.10267	Autosome
chr19	60000000	61431566	1.01719	Autosome
chrX	0	5000000	0.588158	X chromosome
chrX	5000000	10000000	0.908788	X chromosome
chrX	10000000	15000000	0.822151	X chromosome
chrX	15000000	20000000	0.777019	X chromosome
chrX	20000000	25000000	0.846058	X chromosome
chrX	25000000	30000000	0.827177	X chromosome
chrX	30000000	35000000	0.594451	X chromosome
chrX	35000000	40000000	0.810731	X chromosome
chrX	40000000	45000000	0.71261	X chromosome
chrX	45000000	50000000	0.713623	X chromosome
chrX	50000000	55000000	0.690179	X chromosome
chrX	55000000	60000000	0.736255	X chromosome
chrX	60000000	65000000	0.73534	X chromosome
chrX	65000000	70000000	0.754737	X chromosome
chrX	70000000	75000000	0.972456	X chromosome
chrX	75000000	80000000	0.817441	X chromosome
chrX	80000000	85000000	0.812465	X chromosome
chrX	85000000	90000000	0.784183	X chromosome
chrX	90000000	95000000	0.898785	X chromosome
chrX	95000000	100000000	0.884832	X chromosome
chrX	100000000	105000000	0.99496	X chromosome
chrX	105000000	110000000	0.84807	X chromosome
chrX	110000000	115000000	0.738148	X chromosome
chrX	115000000	120000000	0.689739	X chromosome
chrX	120000000	125000000	0.666363	X chromosome
chrX	125000000	130000000	0.695109	X chromosome
chrX	130000000	135000000	0.73191	X chromosome
chrX	135000000	140000000	0.771539	X chromosome
chrX	140000000	145000000	0.841607	X chromosome
chrX	145000000	150000000	0.798218	X chromosome
chrX	150000000	155000000	1.07163	X chromosome
chrX	155000000	160000000	0.894587	X chromosome
chrX	160000000	165000000	1.03871	X chromosome
chrX	165000000	170000000	0.924093	X chromosome
chrX	170000000	171031299	0.887565	X chromosome

## Sheet: Supple_Fig.3c
Supplementary Fig. 3c
H3K36me3 relative signal intensity
Control	K36M
0.770442	1.01501
0.946011	0.890907
1.16231	1.22954
1.12124	0.894812
0.980837	1.07394
1.19042	1.06943
0.993032	1.00589
0.835714	1.08703

## Sheet: Supple_Fig. 3f
Supplementary_Fig. 3f
	Control (%)	K36M (%)
Nespas-Gnasxl	95.3684	94.6631
Gnas_1A	93.9442	91.344
Peg10	95.5729	86.3212
Mest	89.8175	93.0979
Peg3	95.477	93.1402
Snrpn	96.3855	96.3025
Kcnq1ot1	96.7814	94.6581
Zac1	97.4504	96.9479
Grb10	96.2727	93.9831
U2af1-rs1	97.3799	93.8505
Igf2r	98.5484	98.2972
Impact	96.3687	95.1259
H19	1.64234	1.39211
Rasgrf1	4.55446	1.9334
Dlk1-Gtl2	4.24618	8.418

## Sheet: Supple_Fig. 6b
Supplementary_Fig. 6b
Control	K36M
0	0
12	0
7	0
7	0
4	0
0	0
6	0
10	0
9	0
9	0
8	0
0
9
7
8
7
8

## Sheet: Supple_Fig. 6c
Supplementary_Fig. 6c
Control	K36M
10	0
10	0
9	0
	0
	0
	0
	0
	0

## Sheet: Supple_Fig. 6d
Supplementary_Fig. 6d
Control	K36M
58.3 (n = 84)	54.2 (n = 83)
71.0 (n = 69)	82.8 (n = 64)
100.0 (n = 66)	69.6 (n = 56)

[truncated: 4 more sheets: Supple_Fig. 7b, Supple_Fig. 7c, Supple_Fig.9a, Supple_Fig.9b]
